# Supplementary material for: (4-Chloro-2-fluoro­phen­yl)[1-(2,6-difluoro­phen­yl)but-3-en­yl]amine
Source: Acta Crystallogr Sect E Struct Rep Online. 2009 Apr 10;65(Pt 5):o1027–8. doi: 10.1107/S1600536809012896 (PMC2977711; doi:10.1107/S1600536809012896)
Supplement: Supplementary file 2 [file e-65-o1027-Isup2.hkl]

# 
# h,k,l, Fc-squared, Fo-squared, sigma(Fo-squared) and status flag 
# 
data_I
_shelx_title ' rs42m in P2(1)/c (100K)' 
_shelx_refln_list_code          4 
_shelx_F_calc_maximum      273.95 
_exptl_crystal_F_000       640.00 
_reflns_d_resolution_high  0.5839 
 
loop_ 
 _symmetry_equiv_pos_as_xyz 
 'x, y, z' 
 '-x, y+1/2, -z+1/2' 
 '-x, -y, -z' 
 'x, -y-1/2, z-1/2' 
 
_cell_length_a    10.8980 
_cell_length_b    14.0073 
_cell_length_c    10.1651 
_cell_angle_alpha  90.000 
_cell_angle_beta  113.018 
_cell_angle_gamma  90.000 
 
_shelx_F_squared_multiplier     1.000 
 
loop_ 
 _refln_index_h 
 _refln_index_k 
 _refln_index_l 
 _refln_F_squared_calc 
 _refln_F_squared_meas 
 _refln_F_squared_sigma 
 _refln_observed_status 
   1   0   0      361.89      396.96      7.27 o 
   2   0   0     2426.96     2504.26     27.52 o 
   3   0   0     3240.81     3400.49     37.10 o 
   4   0   0     5153.18     5163.61     56.04 o 
   5   0   0       38.70       43.73      1.23 o 
   6   0   0     3383.50     3660.01     39.45 o 
   7   0   0      784.45      860.51      9.54 o 
   8   0   0     2192.90     2147.80     21.74 o 
   9   0   0        7.02        5.83      1.20 o 
  10   0   0       39.02       46.48      4.57 o 
  11   0   0      178.51      177.76      8.87 o 
  12   0   0      219.55      259.26     11.52 o 
  13   0   0        4.84        3.24      2.65 o 
  14   0   0      116.39      124.60      8.81 o 
  15   0   0        4.56        1.72      3.11 o 
  16   0   0        9.27       26.15      5.76 o 
  17   0   0        0.02        1.66      3.44 o 
   1   1   0     2665.95     2731.34     29.92 o 
   2   1   0      803.31      799.15      6.66 o 
   3   1   0      220.87      233.05      2.13 o 
   4   1   0      653.31      665.80      5.61 o 
   5   1   0      260.50      264.68      2.86 o 
   6   1   0      387.05      467.23      4.19 o 
   7   1   0       38.04       54.05      1.02 o 
   8   1   0     1998.64     2002.46     13.60 o 
   9   1   0        0.13        1.65      0.69 o 
  10   1   0       20.96       14.15      1.83 o 
  11   1   0        2.55        0.87      1.42 o 
  12   1   0       17.22       15.81      2.68 o 
  13   1   0        3.64        5.27      2.04 o 
  14   1   0       28.21       41.54      4.10 o 
  15   1   0       56.78       48.21      4.66 o 
  16   1   0       56.41       57.28      5.15 o 
  17   1   0       41.69       33.83      6.49 o 
   0   2   0     3388.36     3272.67     40.25 o 
   1   2   0      227.83      231.21      2.12 o 
   2   2   0     2125.20     2204.27     18.91 o 
   3   2   0      256.82      243.34      2.48 o 
   4   2   0     1216.29     1220.64      9.81 o 
   5   2   0      271.14      260.37      2.59 o 
   6   2   0      189.80      182.38      2.23 o 
   7   2   0      292.39      335.09      3.09 o 
   8   2   0       46.85       53.82      1.77 o 
   9   2   0       75.00       69.23      2.49 o 
  10   2   0       44.59       45.13      2.23 o 
  11   2   0        8.48        9.00      2.08 o 
  12   2   0      103.81      100.29      5.24 o 
  13   2   0        0.55        2.02      2.12 o 
  14   2   0        5.83        5.84      2.48 o 
  15   2   0       28.72       30.74      9.17 o 
  16   2   0        9.67        9.36      3.04 o 
  17   2   0        1.40        7.55      3.97 o 
   1   3   0      244.87      252.36      2.76 o 
   2   3   0       78.59       72.52      1.00 o 
   3   3   0     2199.19     2337.74     18.93 o 
   4   3   0      907.81      920.81      7.99 o 
   5   3   0       67.82       83.41      1.59 o 
   6   3   0      746.88      826.52      6.12 o 
   7   3   0      103.34      115.08      1.66 o 
   8   3   0     1387.78     1389.98     10.73 o 
   9   3   0       10.89        9.41      1.70 o 
  10   3   0       52.85       52.29      2.40 o 
  11   3   0        0.14        0.14      1.15 o 
  12   3   0      202.59      205.71      7.44 o 
  13   3   0       14.51       11.13      2.54 o 
  14   3   0       22.98       27.68      3.63 o 
  15   3   0       45.24       43.43      4.44 o 
  16   3   0       25.07       21.52      5.43 o 
  17   3   0       22.77       15.62      4.77 o 
   0   4   0    75047.01    64815.70    703.34 o 
   1   4   0     1617.48     1605.20     23.50 o 
   2   4   0      288.68      262.81      2.84 o 
   3   4   0     2114.93     2092.57     18.20 o 
   4   4   0     1184.85     1116.59      8.18 o 
   5   4   0       15.80       21.34      0.76 o 
   6   4   0     2405.72     2443.26     15.93 o 
   7   4   0       46.62       41.52      0.99 o 
   8   4   0     1627.88     1607.66     13.32 o 
   9   4   0      236.76      239.38      4.53 o 
  10   4   0      645.84      666.70     10.05 o 
  11   4   0       24.34       25.49      2.39 o 
  12   4   0      418.46      451.88      9.95 o 
  13   4   0        0.34        2.49      1.81 o 
  14   4   0      109.32      115.80     10.10 o 
  15   4   0       14.51       13.55      3.11 o 
  16   4   0       30.20       43.43      6.75 o 
   1   5   0     2698.83     2750.58     24.07 o 
   2   5   0     2836.50     2697.37     21.78 o 
   3   5   0     1707.77     1749.54     13.37 o 
   4   5   0      119.76      119.98      1.34 o 
   5   5   0      489.80      524.35      3.74 o 
   6   5   0      155.55      170.60      1.98 o 
   7   5   0       75.59       65.16      1.32 o 
   8   5   0     1058.63     1019.61      8.80 o 
   9   5   0        7.64        7.35      0.95 o 
  10   5   0      110.74      121.67      4.23 o 
  11   5   0        0.13        0.33      1.31 o 
  12   5   0      309.50      308.26      7.63 o 
  13   5   0       75.46       67.24      4.72 o 
  14   5   0        0.51        3.16      2.01 o 
  15   5   0        9.22        8.81      3.71 o 
  16   5   0       38.67       47.01      7.08 o 
   0   6   0     2144.44     2255.83     24.01 o 
   1   6   0      916.44      930.90      7.93 o 
   2   6   0      609.93      677.56      4.86 o 
   3   6   0      319.33      311.36      2.50 o 
   4   6   0      305.63      298.70      2.57 o 
   5   6   0      739.47      709.10      4.83 o 
   6   6   0      678.47      683.76      5.12 o 
   7   6   0       60.18       54.68      1.20 o 
   8   6   0      234.09      246.54      3.22 o 
   9   6   0       31.41       32.74      1.46 o 
  10   6   0       25.00       25.47      2.02 o 
  11   6   0       45.11       45.50      3.01 o 
  12   6   0      127.81      135.16      6.56 o 
  13   6   0        0.57        1.93      1.36 o 
  14   6   0       17.34       21.49      3.50 o 
  15   6   0        3.30        5.76      3.51 o 
  16   6   0        7.25        3.11      3.71 o 
   1   7   0       30.66       21.59      0.71 o 
   2   7   0     1924.64     1890.31     12.84 o 
   3   7   0      157.15      161.55      1.80 o 
   4   7   0      555.66      560.08      4.19 o 
   5   7   0      174.41      207.63      2.10 o 
   6   7   0      665.94      664.85      5.32 o 
   7   7   0      102.02       95.96      1.62 o 
   8   7   0      111.31      109.05      2.00 o 
   9   7   0        4.09        4.07      0.95 o 
  10   7   0      221.92      243.28      4.93 o 
  11   7   0       57.66       60.11      4.30 o 
  12   7   0       83.88       82.73      3.52 o 
  13   7   0        2.18       -0.05      1.33 o 
  14   7   0       18.98       14.17      4.24 o 
  15   7   0        9.47       12.78      4.37 o 
  16   7   0        0.67        3.97      3.77 o 
   0   8   0     8056.87     8357.92     75.39 o 
   1   8   0     2272.29     2246.79     14.55 o 
   2   8   0      408.39      354.13      3.10 o 
   3   8   0     1151.01     1149.32      8.71 o 
   4   8   0      802.97      731.53      5.78 o 
   5   8   0        0.02       -0.11      0.34 o 
   6   8   0      795.02      787.06      6.39 o 
   7   8   0      246.73      250.96      2.96 o 
   8   8   0      883.17      901.17      8.10 o 
   9   8   0      375.30      377.77      4.92 o 
  10   8   0     1049.67     1057.78     13.20 o 
  11   8   0       91.83       88.35      3.50 o 
  12   8   0      110.21      121.59      5.06 o 
  13   8   0       17.68       24.76      2.43 o 
  14   8   0       64.23       74.84      4.57 o 
  15   8   0        0.17        1.72      3.11 o 
  16   8   0        2.91        2.12      3.71 o 
   1   9   0       52.01       91.68      1.45 o 
   2   9   0      212.73      175.04      2.13 o 
   3   9   0       95.29      108.69      1.66 o 
   4   9   0        2.11        3.87      0.49 o 
   5   9   0       42.18       39.31      1.11 o 
   6   9   0      184.14      182.03      2.38 o 
   7   9   0       28.73       29.23      1.08 o 
   8   9   0      680.51      661.49      7.07 o 
   9   9   0       22.16       23.84      1.40 o 
  10   9   0        7.10        6.71      1.46 o 
  11   9   0       35.01       33.45      2.94 o 
  12   9   0       22.09       19.19      1.97 o 
  13   9   0       10.20        7.13      2.11 o 
  14   9   0        5.41        6.22      3.48 o 
  15   9   0       47.24       44.74      3.93 o 
   0  10   0     4348.01     4310.60     42.90 o 
   1  10   0        6.08        6.63      0.61 o 
   2  10   0       11.70        3.89      0.63 o 
   3  10   0        2.34        0.49      0.37 o 
   4  10   0       67.62       77.74      1.51 o 
   5  10   0        2.21        0.90      0.45 o 
   6  10   0      427.68      412.26      3.93 o 
   7  10   0        3.83        2.50      0.70 o 
   8  10   0       26.11       30.32      1.50 o 
   9  10   0       38.79       35.50      1.65 o 
  10  10   0      310.69      287.64      5.66 o 
  11  10   0        8.10        9.18      1.56 o 
  12  10   0       74.62       75.93      3.29 o 
  13  10   0        0.35        3.38      1.86 o 
  14  10   0        1.31        0.63      1.94 o 
  15  10   0        7.26        6.42      2.27 o 
   1  11   0      728.57      671.25      6.05 o 
   2  11   0      931.53      874.88      7.15 o 
   3  11   0       36.84       41.89      1.17 o 
   4  11   0      125.96      123.25      2.00 o 
   5  11   0      161.77      141.82      2.29 o 
   6  11   0      734.52      708.79      6.31 o 
   7  11   0       40.81       40.87      1.52 o 
   8  11   0       12.51        9.21      1.01 o 
   9  11   0        2.74        2.62      0.83 o 
  10  11   0       14.82       13.23      1.48 o 
  11  11   0       37.04       36.27      2.43 o 
  12  11   0        4.70        2.93      1.59 o 
  13  11   0        4.61        6.80      2.16 o 
  14  11   0       43.20       36.37      3.63 o 
  15  11   0        3.57        8.08      2.41 o 
   0  12   0     4689.53     4466.80     51.12 o 
   1  12   0      313.14      323.71      3.73 o 
   2  12   0     1439.52     1383.65     11.00 o 
   3  12   0      123.74      126.45      2.12 o 
   4  12   0      470.03      452.73      4.99 o 
   5  12   0       87.20       89.76      2.11 o 
   6  12   0       38.03       30.83      1.29 o 
   7  12   0      734.98      694.48      7.09 o 
   8  12   0       84.58       96.28      2.32 o 
   9  12   0        0.69        0.36      0.81 o 
  10  12   0      110.42      115.35      3.30 o 
  11  12   0       52.87       53.88      3.83 o 
  12  12   0        3.58        2.30      1.64 o 
  13  12   0       38.41       40.51      3.66 o 
  14  12   0        0.53        3.26      2.19 o 
   1  13   0      113.79      109.99      2.22 o 
   2  13   0       11.22        9.85      0.90 o 
   3  13   0      173.86      175.71      2.93 o 
   4  13   0        3.68        3.35      0.73 o 
   5  13   0       11.47       14.73      1.13 o 
   6  13   0        5.81        8.23      0.95 o 
   7  13   0       94.58       85.65      2.08 o 
   8  13   0      105.30      109.14      2.53 o 
   9  13   0       13.14       13.71      1.38 o 
  10  13   0       23.64       22.54      1.87 o 
  11  13   0       11.30       11.18      2.14 o 
  12  13   0       42.10       46.17      5.26 o 
  13  13   0       16.14       18.61      2.85 o 
  14  13   0       10.78       18.41      2.93 o 
   0  14   0       32.30       36.76      3.38 o 
   1  14   0       65.25       64.58      1.80 o 
   2  14   0       11.50       11.62      0.99 o 
   3  14   0        0.29        0.27      0.65 o 
   4  14   0       69.91       66.39      1.93 o 
   5  14   0       34.60       31.91      1.52 o 
   6  14   0      205.48      203.66      3.36 o 
   7  14   0       79.62       69.97      1.99 o 
   8  14   0       19.00       21.18      1.92 o 
   9  14   0       32.52       31.10      1.85 o 
  10  14   0        7.24        8.13      1.81 o 
  11  14   0        3.46        4.03      2.38 o 
  12  14   0       72.78       74.44      4.46 o 
  13  14   0        0.00        3.44      2.12 o 
   1  15   0      256.60      248.71      3.77 o 
   2  15   0        1.96        1.23      0.71 o 
   3  15   0      162.11      160.13      3.00 o 
   4  15   0       17.45       18.04      1.27 o 
   5  15   0      195.54      192.00      3.45 o 
   6  15   0       49.81       43.71      1.77 o 
   7  15   0        0.04       -0.27      0.77 o 
   8  15   0        0.22        1.02      0.88 o 
   9  15   0        2.33        2.04      1.09 o 
  10  15   0        0.02        2.11      1.53 o 
  11  15   0       65.82       65.02      4.21 o 
  12  15   0       87.31      112.51      5.78 o 
  13  15   0       62.04       73.80      7.15 o 
   0  16   0      208.06      195.52      4.79 o 
   1  16   0      221.24      220.96      3.64 o 
   2  16   0      454.75      432.58      5.51 o 
   3  16   0      113.89      104.61      2.53 o 
   4  16   0       49.79       45.94      1.98 o 
   5  16   0      131.37      122.37      2.85 o 
   6  16   0       17.10       17.15      1.95 o 
   7  16   0      156.99      161.55      3.07 o 
   8  16   0       32.36       32.44      1.88 o 
   9  16   0       12.20       14.52      2.15 o 
  10  16   0       76.40       81.57      4.47 o 
  11  16   0        0.04        3.35      2.02 o 
  12  16   0        4.85        5.27      2.23 o 
   1  17   0        7.29        8.74      1.09 o 
   2  17   0      230.33      242.29      5.18 o 
   3  17   0        0.88        2.10      0.89 o 
   4  17   0        0.03        0.48      0.88 o 
   5  17   0       11.03        7.25      1.17 o 
   6  17   0       96.75      105.15      2.68 o 
   7  17   0       21.10       20.90      1.47 o 
   8  17   0        2.99        6.57      1.36 o 
   9  17   0       37.72       45.38      3.52 o 
  10  17   0       87.20       86.51      4.68 o 
  11  17   0        4.33        3.46      2.05 o 
  12  17   0       18.84       14.92      2.74 o 
   0  18   0        8.87        9.14      2.02 o 
   1  18   0       52.60       54.04      2.06 o 
   2  18   0        3.98        3.22      0.96 o 
   3  18   0       24.53       23.73      1.57 o 
   4  18   0        2.09        4.83      1.08 o 
   5  18   0        1.10        1.57      0.95 o 
   6  18   0      101.64      103.87      3.31 o 
   7  18   0        0.09        1.14      1.01 o 
   8  18   0        2.42        2.69      1.48 o 
   9  18   0      114.10      117.69      6.57 o 
  10  18   0       92.06      103.08      5.13 o 
  11  18   0       18.58       24.48      3.15 o 
   1  19   0      164.21      158.11      3.43 o 
   2  19   0       42.76       50.27      2.13 o 
   3  19   0        0.30        1.38      0.97 o 
   4  19   0        9.02        8.86      1.30 o 
   5  19   0      111.24      107.34      2.98 o 
   6  19   0        7.16        6.44      1.25 o 
   7  19   0        1.28        2.53      1.35 o 
   8  19   0        0.07        0.52      1.76 o 
   9  19   0       50.10       59.25      4.43 o 
  10  19   0        6.21        3.23      2.11 o 
   0  20   0       13.45       12.14      2.00 o 
   1  20   0      190.76      204.48      3.98 o 
   2  20   0       18.30       13.93      1.47 o 
   3  20   0      137.28      147.78      3.43 o 
   4  20   0       18.09       15.09      1.61 o 
   5  20   0        3.47        5.45      1.32 o 
   6  20   0        6.66        6.52      1.49 o 
   7  20   0       61.96       70.22      3.11 o 
   8  20   0       78.14       91.13      4.70 o 
   9  20   0        8.17        7.83      2.39 o 
   1  21   0       64.59       72.24      3.35 o 
   2  21   0       37.30       37.97      2.31 o 
   3  21   0        0.16       -1.25      1.08 o 
   4  21   0        2.06        2.42      1.27 o 
   5  21   0       20.24       17.82      1.95 o 
   6  21   0       62.70       63.84      3.00 o 
   7  21   0        0.01       -0.17      2.21 o 
   8  21   0        0.67       -1.18      2.04 o 
   0  22   0       14.50       13.04      2.50 o 
   1  22   0        8.44       10.99      1.81 o 
   2  22   0       74.63       72.98      3.50 o 
   3  22   0       89.53       98.60      3.46 o 
   4  22   0        2.16        2.25      1.37 o 
   5  22   0       33.13       29.26      2.49 o 
   6  22   0        8.62        8.39      2.05 o 
   1  23   0      183.33      209.19      4.85 o 
   2  23   0       18.32       24.58      2.11 o 
   3  23   0       28.53       27.08      2.20 o 
   4  23   0        0.15        1.10      1.55 o 
 -16   1   1       41.16       54.09      6.95 o 
 -15   1   1        4.78        3.93      4.01 o 
 -14   1   1       58.68       74.27      4.93 o 
 -13   1   1        1.99        1.71      1.82 o 
 -12   1   1       33.66       46.32      3.35 o 
 -11   1   1      255.67      256.10      5.34 o 
 -10   1   1       58.62       61.05      2.00 o 
  -9   1   1      920.96      950.92      9.99 o 
  -8   1   1      437.68      430.87      3.72 o 
  -7   1   1       38.30       49.77      0.93 o 
  -6   1   1      175.94      189.52      2.03 o 
  -5   1   1       61.49       59.35      1.10 o 
  -4   1   1     1317.19     1492.96     13.18 o 
  -3   1   1     7461.81     7864.35     72.99 o 
  -2   1   1     1946.68     2061.11     23.29 o 
  -1   1   1     3573.29     3672.48     45.65 o 
   0   1   1     2105.65     2062.34     47.27 o 
   1   1   1     4710.82     4831.35     39.21 o 
   2   1   1        3.15        0.49      0.23 o 
   3   1   1      795.62      859.44      7.03 o 
   4   1   1        2.37        0.15      0.25 o 
   5   1   1      238.39      277.60      2.88 o 
   6   1   1      419.79      475.03      5.89 o 
   7   1   1       87.57      101.31      1.55 o 
   8   1   1     1021.69     1071.93      9.90 o 
   9   1   1       65.77       59.56      3.53 o 
  10   1   1       17.83       16.15      2.33 o 
  11   1   1       20.55       20.88      2.81 o 
  12   1   1       26.80       26.10      3.25 o 
  13   1   1      192.59      215.64      8.03 o 
  14   1   1       12.67        7.47      2.59 o 
  15   1   1        8.49        3.75      2.59 o 
  16   1   1       17.06       21.25      3.99 o 
 -16   2   1      260.83      317.85     15.16 o 
 -15   2   1       14.67       23.27      3.81 o 
 -14   2   1       51.31       42.87      4.00 o 
 -13   2   1       44.87       56.10      4.02 o 
 -12   2   1      372.46      409.25      8.63 o 
 -11   2   1       15.00       20.37      2.27 o 
 -10   2   1      467.03      478.25      6.89 o 
  -9   2   1        0.97        0.86      0.65 o 
  -8   2   1     3340.54     3344.97     22.72 o 
  -7   2   1     1050.45      938.62      7.06 o 
  -6   2   1     1453.10     1610.06     11.92 o 
  -5   2   1      215.01      194.37      2.22 o 
  -4   2   1     5415.40     5459.20     46.52 o 
  -3   2   1      997.01     1020.01     10.56 o 
  -2   2   1        0.80        1.41      0.24 o 
  -1   2   1        0.76       -0.03      0.55 o 
   0   2   1      478.36      447.52      4.86 o 
   1   2   1     3096.69     3260.78     25.99 o 
   2   2   1    15988.08    15580.79    135.06 o 
   3   2   1      330.54      393.98      3.44 o 
   4   2   1      247.37      312.65      2.98 o 
   5   2   1     2753.89     2841.51     20.25 o 
   6   2   1       56.76       56.86      1.15 o 
   7   2   1       30.09       37.50      1.00 o 
   8   2   1      981.87      983.44      9.53 o 
   9   2   1      113.16      106.03      3.82 o 
  10   2   1       38.44       34.66      3.02 o 
  11   2   1      153.99      141.48      5.89 o 
  12   2   1        3.42        2.33      1.96 o 
  13   2   1      179.38      182.80      7.44 o 
  14   2   1       33.52       47.00      5.20 o 
  15   2   1        1.80        2.99      2.31 o 
  16   2   1        2.24        6.65      2.96 o 
 -17   3   1       26.11       31.12      6.09 o 
 -16   3   1        0.98        6.49      3.64 o 
 -15   3   1        3.21        3.77      3.24 o 
 -14   3   1      265.77      283.68      9.19 o 
 -13   3   1       28.63       37.08      4.09 o 
 -12   3   1       45.92       41.03      2.89 o 
 -11   3   1       37.65       46.72      2.78 o 
 -10   3   1        0.91        2.39      0.85 o 
  -9   3   1      450.87      441.26      5.32 o 
  -8   3   1     1909.11     1929.65     14.03 o 
  -7   3   1        2.23        4.29      0.42 o 
  -6   3   1      730.76      755.40      6.13 o 
  -5   3   1        1.09        0.95      0.31 o 
  -4   3   1      183.06      190.73      2.45 o 
  -3   3   1      217.47      207.31      2.65 o 
  -2   3   1     1397.25     1421.86     16.04 o 
  -1   3   1     3293.40     3386.11     37.00 o 
   0   3   1     9070.23     9268.85     83.56 o 
   1   3   1     6052.26     6278.27     52.59 o 
   2   3   1      100.49      103.94      1.38 o 
   3   3   1      359.13      443.82      4.00 o 
   4   3   1        0.60        3.49      0.32 o 
   5   3   1      104.85       90.43      1.27 o 
   6   3   1        6.60       14.25      0.65 o 
   7   3   1        0.40        0.28      0.40 o 
   8   3   1       10.60        8.25      0.86 o 
   9   3   1     1491.68     1458.72     16.41 o 
  10   3   1       19.16       19.88      4.17 o 
  11   3   1      119.72      123.48      5.50 o 
  12   3   1       34.37       29.53      3.67 o 
  13   3   1       24.79       39.02      3.96 o 
  14   3   1        1.30        2.75      2.29 o 
  15   3   1       83.55       79.27      5.78 o 
  16   3   1        9.34       19.00      3.69 o 
 -17   4   1       20.74       27.87      5.89 o 
 -16   4   1        2.44        1.72      3.38 o 
 -15   4   1       26.31       22.58      4.90 o 
 -14   4   1       89.52       82.32      4.26 o 
 -13   4   1       38.48       37.48      5.09 o 
 -12   4   1      109.50      109.03      4.27 o 
 -11   4   1        4.24        7.80      1.64 o 
 -10   4   1       17.34       16.91      1.40 o 
  -9   4   1       99.06      102.59      2.66 o 
  -8   4   1       25.20       24.81      0.91 o 
  -7   4   1      883.51      894.43      6.38 o 
  -6   4   1     1106.30     1179.93      8.26 o 
  -5   4   1       11.49        9.68      0.49 o 
  -4   4   1      254.95      265.96      2.91 o 
  -3   4   1       38.74       38.60      0.91 o 
  -2   4   1       36.08       37.62      0.85 o 
  -1   4   1      197.49      184.04      3.63 o 
   0   4   1     5999.35     6154.80     56.02 o 
   1   4   1     1651.88     1706.31     13.17 o 
   2   4   1     2529.08     2710.54     23.33 o 
   3   4   1      496.10      490.86      4.43 o 
   4   4   1      248.75      269.34      2.45 o 
   5   4   1      204.71      232.74      2.32 o 
   6   4   1        0.99        1.54      0.34 o 
   7   4   1       66.54       70.78      1.53 o 
   8   4   1      249.94      256.94      4.02 o 
   9   4   1      307.88      311.37      6.48 o 
  10   4   1      223.49      226.94      9.47 o 
  11   4   1      250.49      249.52      9.24 o 
  12   4   1       36.81       38.16      3.68 o 
  13   4   1        0.66        3.40      2.13 o 
  14   4   1        2.97        5.06      2.34 o 
  15   4   1        1.92        3.08      2.34 o 
  16   4   1        0.15        3.71      2.56 o 
 -17   5   1        6.16        6.02      3.91 o 
 -16   5   1        5.07        4.97      3.31 o 
 -15   5   1       38.30       25.45      3.74 o 
 -14   5   1      100.69       88.37      7.02 o 
 -13   5   1        0.01        2.88      2.26 o 
 -12   5   1       49.61       38.77      2.88 o 
 -11   5   1      115.75      110.52      4.44 o 
 -10   5   1       18.92       19.77      1.94 o 
  -9   5   1      122.39      125.26      2.79 o 
  -8   5   1      384.61      389.70      3.98 o 
  -7   5   1       15.12       21.90      0.69 o 
  -6   5   1      233.86      220.29      2.10 o 
  -5   5   1      314.79      320.33      3.19 o 
  -4   5   1      363.22      402.91      3.72 o 
  -3   5   1      160.54      184.76      2.11 o 
  -2   5   1     1144.66     1149.93     12.15 o 
  -1   5   1     1768.63     1881.05     16.37 o 
   0   5   1     2940.83     2998.52     27.41 o 
   1   5   1      126.40      156.46      1.71 o 
   2   5   1      379.20      379.32      3.30 o 
   3   5   1      322.74      304.84      2.75 o 
   4   5   1      519.22      533.72      4.08 o 
   5   5   1       51.44       49.45      0.98 o 
   6   5   1       31.47       28.12      0.91 o 
   7   5   1        0.32        1.11      0.45 o 
   8   5   1      998.14     1007.03      9.84 o 
   9   5   1      220.98      209.87      3.93 o 
  10   5   1       12.93       13.11      2.11 o 
  11   5   1      173.12      162.41      6.43 o 
  12   5   1       73.84       64.08      4.56 o 
  13   5   1       12.52       13.42      2.76 o 
  14   5   1       11.24       16.03      3.31 o 
  15   5   1       10.20       10.62      3.09 o 
  16   5   1       21.07       16.59      3.49 o 
 -17   6   1       34.34       32.97      6.42 o 
 -16   6   1       57.20       58.39      7.55 o 
 -15   6   1       26.93       26.91      3.86 o 
 -14   6   1       36.49       37.65      4.09 o 
 -13   6   1      189.19      171.12      8.77 o 
 -12   6   1      381.37      402.09     16.60 o 
 -11   6   1       65.47       68.15      3.34 o 
 -10   6   1       87.51       84.05      2.51 o 
  -9   6   1      158.45      153.98      3.18 o 
  -8   6   1     1706.16     1708.13     13.36 o 
  -7   6   1      529.10      490.21      3.91 o 
  -6   6   1     2282.19     2490.48     16.05 o 
  -5   6   1     2086.92     2141.09     13.44 o 
  -4   6   1        0.31        6.67      0.50 o 
  -3   6   1       33.45       19.82      0.59 o 
  -2   6   1     1672.28     1479.70     12.02 o 
  -1   6   1       15.11        7.00      0.37 o 
   0   6   1      114.77      123.55      1.61 o 
   1   6   1     4255.11     4800.23     32.01 o 
   2   6   1     9919.19    10117.15     66.53 o 
   3   6   1     1932.77     2164.83     13.75 o 
   4   6   1        8.24       15.80      0.55 o 
   5   6   1      823.71      881.72      6.28 o 
   6   6   1      881.91      899.57      6.79 o 
   7   6   1       10.39       10.55      0.73 o 
   8   6   1       41.76       45.38      1.76 o 
   9   6   1      614.61      635.26      8.09 o 
  10   6   1      364.22      354.77      6.26 o 
  11   6   1      100.53      116.43      5.56 o 
  12   6   1        0.54        0.22      1.68 o 
  13   6   1       32.19       24.14      3.49 o 
  14   6   1        1.83        1.26      1.80 o 
  15   6   1        0.03        3.25      2.96 o 
  16   6   1       11.16       14.50      4.97 o 
 -16   7   1        0.22        6.90      2.92 o 
 -15   7   1        1.78        5.04      2.41 o 
 -14   7   1      163.44      160.27      8.34 o 
 -13   7   1       22.82       25.53      3.41 o 
 -12   7   1        1.86        2.36      1.28 o 
 -11   7   1      140.28      149.53      3.54 o 
 -10   7   1        1.99        3.49      0.96 o 
  -9   7   1      224.19      231.82      4.07 o 
  -8   7   1      938.48      947.85      7.83 o 
  -7   7   1       18.40       16.12      0.74 o 
  -6   7   1      253.51      234.22      2.44 o 
  -5   7   1      221.68      249.55      2.29 o 
  -4   7   1       24.40       29.84      0.74 o 
  -3   7   1       84.69       95.33      1.30 o 
  -2   7   1       36.01       33.58      0.66 o 
  -1   7   1      176.36      205.68      1.95 o 
   0   7   1     1957.98     2028.05     13.82 o 
   1   7   1     1449.78     1491.71     10.45 o 
   2   7   1       30.08       32.20      0.68 o 
   3   7   1      266.34      326.14      2.81 o 
   4   7   1      261.81      287.39      2.73 o 
   5   7   1       32.72       35.43      0.99 o 
   6   7   1       14.56       14.29      0.77 o 
   7   7   1        4.28        6.04      0.66 o 
   8   7   1      229.13      217.62      3.13 o 
   9   7   1     1019.89      991.31     11.26 o 
  10   7   1        3.76        3.06      1.04 o 
  11   7   1       70.35       78.13      3.42 o 
  12   7   1        0.13        1.21      1.46 o 
  13   7   1       18.37       24.39      3.71 o 
  14   7   1        0.52        1.38      1.75 o 
  15   7   1       29.30       22.81      3.05 o 
 -16   8   1       29.96       29.65      4.28 o 
 -15   8   1        2.46        2.17      2.45 o 
 -14   8   1        3.36        1.79      2.13 o 
 -13   8   1      218.71      224.16      8.28 o 
 -12   8   1       14.28       12.78      3.97 o 
 -11   8   1       70.02       70.72      2.62 o 
 -10   8   1       50.55       54.09      2.20 o 
  -9   8   1       30.07       23.59      1.87 o 
  -8   8   1        6.11        6.45      0.79 o 
  -7   8   1      919.65      901.93      7.16 o 
  -6   8   1      144.49      145.11      1.90 o 
  -5   8   1      179.81      169.97      2.05 o 
  -4   8   1      523.47      558.35      4.58 o 
  -3   8   1       43.36       42.88      0.89 o 
  -2   8   1       76.18       68.78      0.97 o 
  -1   8   1      107.06      124.88      1.43 o 
   0   8   1     2333.14     2544.70     15.78 o 
   1   8   1      301.28      320.06      2.84 o 
   2   8   1       50.29       59.58      1.02 o 
   3   8   1       59.18       40.30      1.00 o 
   4   8   1      340.72      327.06      3.32 o 
   5   8   1      369.10      361.72      3.29 o 
   6   8   1      498.29      478.38      4.48 o 
   7   8   1      131.61      123.90      2.05 o 
   8   8   1     1509.39     1499.98     12.64 o 
   9   8   1        4.41        6.67      1.33 o 
  10   8   1       49.10       48.08      2.27 o 
  11   8   1       15.62       19.38      1.91 o 
  12   8   1       56.76       50.32      3.49 o 
  13   8   1       47.58       50.08      3.67 o 
  14   8   1      108.28      108.29      5.12 o 
  15   8   1        0.01        2.83      3.08 o 
 -16   9   1        0.00        3.47      2.57 o 
 -15   9   1       29.20       27.37      3.88 o 
 -14   9   1       25.32       30.99      3.97 o 
 -13   9   1        6.04        8.29      2.07 o 
 -12   9   1       94.63       93.86      3.86 o 
 -11   9   1        5.63        6.30      1.28 o 
 -10   9   1       73.55       76.06      2.57 o 
  -9   9   1       12.13        9.29      1.10 o 
  -8   9   1       17.51       18.82      1.08 o 
  -7   9   1        5.70        5.78      0.65 o 
  -6   9   1      222.03      206.54      2.71 o 
  -5   9   1      291.27      287.57      3.27 o 
  -4   9   1        6.40        4.22      0.49 o 
  -3   9   1       50.18       42.26      0.85 o 
  -2   9   1     1873.20     1805.83     11.83 o 
  -1   9   1     2698.05     2655.64     16.84 o 
   0   9   1      352.81      343.34      3.07 o 
   1   9   1      173.14      174.17      2.47 o 
   2   9   1      100.04       83.45      1.30 o 
   3   9   1     1214.70     1195.43      9.08 o 
   4   9   1       47.60       38.71      1.09 o 
   5   9   1       70.25       73.58      1.35 o 
   6   9   1      240.42      206.24      2.77 o 
   7   9   1        4.95        4.17      0.71 o 
   8   9   1      234.70      240.59      3.77 o 
   9   9   1      114.63      106.55      2.76 o 
  10   9   1        5.57        3.18      1.13 o 
  11   9   1      129.44      124.79      4.02 o 
  12   9   1       33.15       37.98      3.80 o 
  13   9   1        8.89        9.42      2.29 o 
  14   9   1       60.10       69.26      4.44 o 
  15   9   1        1.59        6.46      5.36 o 
 -16  10   1       49.53       45.88      5.09 o 
 -15  10   1        0.11       -1.89      2.62 o 
 -14  10   1        0.98        3.82      1.93 o 
 -13  10   1        5.43        3.45      2.00 o 
 -12  10   1       11.75       10.40      2.56 o 
 -11  10   1       12.18       13.34      1.68 o 
 -10  10   1        1.87        3.28      1.06 o 
  -9  10   1        0.07        2.02      0.86 o 
  -8  10   1      640.76      653.86      7.01 o 
  -7  10   1      132.32      123.78      2.24 o 
  -6  10   1      327.38      333.33      3.48 o 
  -5  10   1      886.76      900.27      7.40 o 
  -4  10   1       13.15       10.77      0.68 o 
  -3  10   1        6.36       10.59      0.54 o 
  -2  10   1      239.11      250.59      2.54 o 
  -1  10   1        4.78        6.35      0.43 o 
   0  10   1      863.01      851.47      6.44 o 
   1  10   1      238.99      251.34      2.68 o 
   2  10   1      530.57      532.21      4.68 o 
   3  10   1      761.86      800.31      6.30 o 
   4  10   1       24.75       16.15      0.83 o 
   5  10   1       63.04       78.42      1.55 o 
   6  10   1      236.26      236.87      3.00 o 
   7  10   1        0.51       -0.55      0.56 o 
   8  10   1        3.93        5.00      0.99 o 
   9  10   1       27.47       29.41      1.71 o 
  10  10   1       13.84       15.27      1.58 o 
  11  10   1        2.01        0.28      1.20 o 
  12  10   1       15.43       17.40      2.19 o 
  13  10   1       17.50       11.58      2.12 o 
  14  10   1        6.17        8.71      2.91 o 
  15  10   1       16.74       20.35      3.91 o 
 -15  11   1        0.33        1.24      3.97 o 
 -14  11   1       87.04       94.47      5.02 o 
 -13  11   1       23.13       18.71      2.69 o 
 -12  11   1        8.09        7.43      1.75 o 
 -11  11   1       65.15       60.23      3.90 o 
 -10  11   1        0.51        1.84      1.11 o 
  -9  11   1      189.45      180.44      3.79 o 
  -8  11   1      239.30      247.16      3.81 o 
  -7  11   1        9.79       13.85      0.99 o 
  -6  11   1       13.22        7.73      0.89 o 
  -5  11   1      279.07      267.03      3.18 o 
  -4  11   1      165.46      139.99      2.11 o 
  -3  11   1       46.33       47.84      1.22 o 
  -2  11   1     1043.90     1013.09      8.04 o 
  -1  11   1     1253.83     1174.44      9.05 o 
   0  11   1      786.65      796.50      6.91 o 
   1  11   1     1316.73     1272.30     10.19 o 
   2  11   1       94.45       77.02      1.61 o 
   3  11   1       88.62      105.72      1.82 o 
   4  11   1       17.71       12.48      0.82 o 
   5  11   1        0.29        1.01      0.53 o 
   6  11   1       20.07       11.50      0.91 o 
   7  11   1       20.85       20.87      1.22 o 
   8  11   1      140.20      138.72      3.15 o 
   9  11   1      157.55      156.64      3.53 o 
  10  11   1        1.08       -1.03      1.02 o 
  11  11   1      122.72      130.34      4.82 o 
  12  11   1       10.53       10.83      1.96 o 
  13  11   1       36.28       46.32      3.85 o 
  14  11   1        1.25        2.70      2.38 o 
 -15  12   1        0.02       -3.03      1.85 o 
 -14  12   1        2.67        2.76      2.09 o 
 -13  12   1       48.46       48.20      3.75 o 
 -12  12   1       20.26       17.49      2.30 o 
 -11  12   1       18.40       24.58      2.14 o 
 -10  12   1       11.67        8.47      1.68 o 
  -9  12   1        7.14        4.70      0.98 o 
  -8  12   1      194.65      195.68      3.25 o 
  -7  12   1      345.25      341.20      4.13 o 
  -6  12   1      376.11      353.30      4.39 o 
  -5  12   1        2.39        2.68      0.73 o 
  -4  12   1      492.06      467.74      4.80 o 
  -3  12   1       16.28       15.40      0.87 o 
  -2  12   1      418.53      379.24      4.14 o 
  -1  12   1      564.48      528.83      5.15 o 
   0  12   1      873.85      894.82      7.74 o 
   1  12   1      364.79      330.76      3.78 o 
   2  12   1      123.06      117.62      2.16 o 
   3  12   1      401.63      359.16      4.41 o 
   4  12   1      269.44      247.42      3.56 o 
   5  12   1      514.00      472.66      5.53 o 
   6  12   1       98.84       91.70      2.00 o 
   7  12   1       65.67       69.81      1.98 o 
   8  12   1      782.35      780.67      9.05 o 
   9  12   1       85.48       84.88      3.22 o 
  10  12   1       17.65       18.73      1.76 o 
  11  12   1       14.42       19.84      2.05 o 
  12  12   1       14.80       15.90      3.07 o 
  13  12   1       47.72       44.66      3.80 o 
  14  12   1       27.38       23.10      3.23 o 
 -14  13   1        0.47        0.03      2.05 o 
 -13  13   1       13.58       16.17      2.65 o 
 -12  13   1       13.34       14.02      2.26 o 
 -11  13   1      158.14      151.23      4.41 o 
 -10  13   1        7.30        8.64      1.44 o 
  -9  13   1        8.29        7.26      1.33 o 
  -8  13   1       59.34       54.89      1.89 o 
  -7  13   1        6.08        4.58      0.81 o 
  -6  13   1       17.01       11.84      1.28 o 
  -5  13   1       74.19       74.43      1.96 o 
  -4  13   1      224.09      220.39      3.38 o 
  -3  13   1        2.28        3.88      0.73 o 
  -2  13   1        0.50        0.76      0.56 o 
  -1  13   1        0.10        0.85      0.57 o 
   0  13   1       37.20       41.30      1.44 o 
   1  13   1       19.23       15.51      1.02 o 
   2  13   1        0.61        0.28      0.59 o 
   3  13   1      507.84      501.61      5.70 o 
   4  13   1       79.71       84.31      2.10 o 
   5  13   1        0.78        0.42      0.67 o 
   6  13   1       26.48       21.32      1.20 o 
   7  13   1       36.47       37.73      1.62 o 
   8  13   1      739.83      716.55      8.65 o 
   9  13   1       28.31       28.63      2.35 o 
  10  13   1        1.24        1.62      1.09 o 
  11  13   1       49.95       50.54      2.92 o 
  12  13   1       25.62       20.38      3.90 o 
  13  13   1        3.62        7.24      2.27 o 
 -14  14   1       71.94       71.72      4.64 o 
 -13  14   1        7.99        6.40      2.46 o 
 -12  14   1        5.95        5.37      2.05 o 
 -11  14   1       20.87       15.90      2.93 o 
 -10  14   1       10.13        8.94      2.05 o 
  -9  14   1        0.28       -0.09      1.01 o 
  -8  14   1      529.95      524.02      6.55 o 
  -7  14   1        0.30       -0.27      0.65 o 
  -6  14   1      155.64      141.95      2.89 o 
  -5  14   1      657.67      619.54      6.89 o 
  -4  14   1      125.77      112.91      3.90 o 
  -3  14   1       51.54       53.96      1.74 o 
  -2  14   1      512.89      483.59      5.58 o 
  -1  14   1      293.03      269.05      3.82 o 
   0  14   1      820.87      812.07      8.08 o 
   1  14   1      168.37      152.54      2.77 o 
   2  14   1       11.15        7.24      0.90 o 
   3  14   1      788.52      765.67      7.89 o 
   4  14   1       33.97       24.76      1.37 o 
   5  14   1      166.21      151.24      2.96 o 
   6  14   1      117.59      116.57      2.75 o 
   7  14   1        4.21        5.10      1.03 o 
   8  14   1       19.78       17.87      1.54 o 
   9  14   1        0.41        0.75      1.07 o 
  10  14   1       25.32       23.34      2.23 o 
  11  14   1      101.17      108.90      4.00 o 
  12  14   1       40.49       38.69      4.59 o 
  13  14   1       43.79       35.02      3.63 o 
 -13  15   1       28.00       31.26      4.60 o 
 -12  15   1       14.85       14.70      2.68 o 
 -11  15   1        2.11        1.30      1.77 o 
 -10  15   1       29.46       26.57      3.48 o 
  -9  15   1        2.34        3.81      1.22 o 
  -8  15   1       97.01       98.34      3.10 o 
  -7  15   1       63.08       67.65      2.02 o 
  -6  15   1        3.41        1.32      0.84 o 
  -5  15   1       53.64       47.70      1.82 o 
  -4  15   1        0.66        1.92      0.75 o 
  -3  15   1       51.66       44.34      1.68 o 
  -2  15   1       42.28       47.09      2.04 o 
  -1  15   1       28.02       31.77      2.00 o 
   0  15   1      406.16      395.67      4.99 o 
   1  15   1      239.81      229.80      3.59 o 
   2  15   1        9.25        6.79      0.94 o 
   3  15   1       16.54       13.41      1.13 o 
   4  15   1        7.80        5.86      0.95 o 
   5  15   1       18.61       21.54      1.43 o 
   6  15   1      111.70      113.81      2.46 o 
   7  15   1       19.45       18.09      1.47 o 
   8  15   1       54.01       60.85      2.48 o 
   9  15   1      190.62      203.46      4.40 o 
  10  15   1        0.20        0.15      1.16 o 
  11  15   1      165.93      173.45      7.21 o 
  12  15   1       20.64       22.98      4.45 o 
 -13  16   1        0.00        3.00      2.15 o 
 -12  16   1       12.20       14.37      2.66 o 
 -11  16   1        0.97        1.71      1.81 o 
 -10  16   1        1.43        1.43      1.38 o 
  -9  16   1       13.72       12.11      1.66 o 
  -8  16   1       48.06       50.45      2.50 o 
  -7  16   1      150.76      156.92      3.36 o 
  -6  16   1      168.08      165.94      3.36 o 
  -5  16   1       42.69       46.08      2.21 o 
  -4  16   1       20.29       22.02      1.60 o 
  -3  16   1       35.77       36.83      1.66 o 
  -2  16   1      211.37      204.93      3.51 o 
  -1  16   1       15.64       13.25      1.15 o 
   0  16   1      235.12      242.40      3.83 o 
   1  16   1       30.89       32.13      1.56 o 
   2  16   1       59.15       60.36      2.00 o 
   3  16   1      188.84      191.56      3.44 o 
   4  16   1      226.28      238.64      4.54 o 
   5  16   1       24.13       23.86      1.54 o 
   6  16   1        0.04        0.27      0.78 o 
   7  16   1        1.91        3.46      1.10 o 
   8  16   1      131.39      136.45      3.52 o 
   9  16   1      143.08      147.16      3.88 o 
  10  16   1       20.33       16.71      2.33 o 
  11  16   1      108.21      116.79      5.38 o 
  12  16   1        1.88        3.26      2.06 o 
 -12  17   1       56.87       57.27      4.35 o 
 -11  17   1      133.20      134.76      5.55 o 
 -10  17   1        0.05        0.90      1.56 o 
  -9  17   1        0.30        2.02      1.41 o 
  -8  17   1        4.73        5.33      1.40 o 
  -7  17   1      173.45      184.48      3.77 o 
  -6  17   1        1.32        2.06      0.96 o 
  -5  17   1      108.07      107.24      2.78 o 
  -4  17   1      131.23      128.63      2.92 o 
  -3  17   1       76.58       73.13      2.26 o 
  -2  17   1        2.08        2.42      0.88 o 
  -1  17   1       29.70       27.57      1.53 o 
   0  17   1       23.02       24.37      1.47 o 
   1  17   1       29.01       28.29      1.58 o 
   2  17   1       31.41       36.76      1.72 o 
   3  17   1      176.03      167.62      3.33 o 
   4  17   1      320.89      334.36      4.96 o 
   5  17   1        3.39        4.62      1.07 o 
   6  17   1       20.91       20.60      1.50 o 
   7  17   1       45.38       47.02      2.32 o 
   8  17   1      449.51      473.99      7.07 o 
   9  17   1        0.17        2.16      1.54 o 
  10  17   1       52.70       46.18      3.75 o 
  11  17   1       45.98       49.58      3.92 o 
 -11  18   1        0.01        1.37      1.91 o 
 -10  18   1        0.60       -0.18      1.57 o 
  -9  18   1        2.47        4.77      1.73 o 
  -8  18   1       79.83       76.89      3.30 o 
  -7  18   1        5.64        3.79      1.31 o 
  -6  18   1       76.90       77.46      2.73 o 
  -5  18   1      234.83      216.25      5.67 o 
  -4  18   1       39.21       38.03      2.05 o 
  -3  18   1        0.00        0.46      0.85 o 
  -2  18   1       50.40       45.40      1.95 o 
  -1  18   1       28.63       28.11      1.63 o 
   0  18   1      275.24      265.38      4.32 o 
   1  18   1       17.36       20.37      1.50 o 
   2  18   1        5.04        4.45      1.04 o 
   3  18   1      278.37      284.76      4.60 o 
   4  18   1       30.33       29.47      2.05 o 
   5  18   1       26.50       24.56      1.69 o 
   6  18   1       37.15       34.82      1.96 o 
   7  18   1        0.12       -0.05      1.13 o 
   8  18   1      133.48      134.48      4.97 o 
   9  18   1        3.41        2.71      1.99 o 
  10  18   1        5.10        4.99      2.86 o 
 -10  19   1       33.82       39.43      3.53 o 
  -9  19   1       29.14       28.05      2.72 o 
  -8  19   1        0.67        2.46      1.61 o 
  -7  19   1        0.02       -0.65      1.29 o 
  -6  19   1        9.44        9.66      1.47 o 
  -5  19   1       53.96       52.54      2.93 o 
  -4  19   1       29.04       31.76      1.85 o 
  -3  19   1       34.38       33.98      1.86 o 
  -2  19   1       10.03       10.07      2.03 o 
  -1  19   1       16.36       17.25      1.47 o 
   0  19   1       77.52       77.69      3.18 o 
   1  19   1        8.75        7.90      1.29 o 
   2  19   1       27.93       25.32      1.96 o 
   3  19   1       47.25       44.00      2.06 o 
   4  19   1       30.11       29.22      1.82 o 
   5  19   1        0.54        0.28      1.00 o 
   6  19   1      119.62      119.48      3.35 o 
   7  19   1        8.06        9.39      1.86 o 
   8  19   1       17.51       18.26      2.21 o 
   9  19   1       38.80       37.33      4.38 o 
  10  19   1       24.57       20.55      3.00 o 
  -9  20   1        4.33        3.15      1.86 o 
  -8  20   1       23.38       20.99      2.89 o 
  -7  20   1       14.23       12.52      2.04 o 
  -6  20   1       20.63       20.44      2.32 o 
  -5  20   1       86.03       86.38      3.15 o 
  -4  20   1        0.60        0.83      1.00 o 
  -3  20   1        0.70        0.90      0.97 o 
  -2  20   1      182.56      165.02      3.56 o 
  -1  20   1       10.20        8.50      1.27 o 
   0  20   1        0.22        0.75      1.00 o 
   1  20   1       10.64        9.38      1.52 o 
   2  20   1        7.21        8.75      1.31 o 
   3  20   1       51.27       50.99      2.25 o 
   4  20   1       83.91       92.31      3.02 o 
   5  20   1        0.65        2.19      1.36 o 
   6  20   1       30.13       30.61      3.08 o 
   7  20   1        2.99        4.99      1.52 o 
   8  20   1       83.80       90.81      5.72 o 
   9  20   1       22.58       20.19      4.07 o 
  -8  21   1        4.10        5.15      1.89 o 
  -7  21   1       38.77       42.67      3.13 o 
  -6  21   1        0.01        1.75      1.60 o 
  -5  21   1       29.72       31.95      2.69 o 
  -4  21   1        0.16        1.39      1.32 o 
  -3  21   1       78.79       81.67      3.07 o 
  -2  21   1       68.16       81.35      4.10 o 
  -1  21   1      187.10      202.28      4.54 o 
   0  21   1        0.59       -0.68      1.10 o 
   1  21   1        3.79        3.04      1.26 o 
   2  21   1       11.19       13.50      1.70 o 
   3  21   1       32.83       34.14      2.91 o 
   4  21   1       45.56       49.37      3.56 o 
   5  21   1        0.06        0.94      1.29 o 
   6  21   1        1.14        1.85      1.33 o 
   7  21   1       10.05        5.95      1.97 o 
  -7  22   1        5.61        4.60      1.85 o 
  -6  22   1       11.01        9.44      2.04 o 
  -5  22   1       75.11       85.49      3.89 o 
  -4  22   1       29.50       26.52      2.53 o 
  -3  22   1       21.96       23.46      3.44 o 
  -2  22   1       21.67       21.25      2.50 o 
  -1  22   1        0.17        1.43      1.26 o 
   0  22   1      148.25      150.44      4.47 o 
   1  22   1       12.58       10.29      1.62 o 
   2  22   1       19.28       20.09      2.08 o 
   3  22   1       23.18       22.77      2.20 o 
   4  22   1        1.81        1.24      1.42 o 
   5  22   1        0.39        0.59      1.38 o 
   6  22   1       24.73       19.54      2.26 o 
  -5  23   1       10.45       10.79      2.11 o 
  -4  23   1       27.97       28.02      2.68 o 
  -3  23   1        8.71        9.34      1.97 o 
  -2  23   1        6.51        6.70      1.83 o 
  -1  23   1        7.74        7.41      1.70 o 
   0  23   1       32.58       34.84      2.55 o 
   1  23   1       81.88       91.16      3.62 o 
   2  23   1        6.30        7.07      1.74 o 
   3  23   1       48.23       52.96      2.98 o 
   4  23   1        1.34        3.90      1.57 o 
 -14   0   2      118.13      123.54      8.08 o 
 -13   0   2      242.65      239.98      7.93 o 
 -12   0   2      274.66      282.99      8.30 o 
 -11   0   2       85.73       75.72      3.23 o 
 -10   0   2     1174.46     1285.79     16.34 o 
  -9   0   2      153.69      141.33      3.37 o 
  -8   0   2       57.64       59.36      1.49 o 
  -7   0   2     4776.27     4876.90     44.83 o 
  -6   0   2     1588.03     1698.90     18.01 o 
  -5   0   2    11225.27    12725.95    209.82 o 
  -2   0   2      111.45      112.38      2.50 o 
  -1   0   2    14129.22    14929.18    374.78 o 
   0   0   2     5407.37     5567.19    100.79 o 
   1   0   2    15170.72    15482.46    273.88 o 
   2   0   2      610.32      584.47      7.67 o 
   3   0   2      931.13      872.30     26.98 o 
   4   0   2     3776.57     3797.99     33.67 o 
   5   0   2      730.75      920.45      9.29 o 
   6   0   2      180.01      177.42      3.09 o 
   7   0   2      639.15      641.92     11.03 o 
   8   0   2       38.48       51.32      2.79 o 
   9   0   2       33.01       33.23      4.10 o 
  10   0   2       11.52       19.73      3.71 o 
  11   0   2      136.31      164.39      9.33 o 
  12   0   2      163.57      161.34      9.67 o 
  13   0   2      126.45      160.68     10.13 o 
  14   0   2        0.01       -0.53      3.05 o 
  15   0   2       36.96       36.08      6.42 o 
  16   0   2        1.03        6.16      4.24 o 
 -15   1   2       43.95       63.42      6.75 o 
 -14   1   2        4.21        6.30      1.84 o 
 -13   1   2        6.48        4.18      1.71 o 
 -12   1   2       82.76       84.87      3.18 o 
 -11   1   2      168.21      171.65      3.74 o 
 -10   1   2       20.15       18.09      1.07 o 
  -9   1   2        1.05        0.20      0.53 o 
  -8   1   2      140.88      138.74      1.69 o 
  -7   1   2      223.88      221.44      2.17 o 
  -6   1   2      432.58      541.51      6.19 o 
  -5   1   2      864.61      913.60     10.28 o 
  -4   1   2      689.21      722.00     13.41 o 
  -3   1   2       84.30       90.42      2.13 o 
  -2   1   2      157.39      160.85      1.86 o 
  -1   1   2      293.39      321.29      4.05 o 
   0   1   2      459.46      486.63      5.42 o 
   1   1   2     1166.88     1131.60     11.92 o 
   2   1   2        9.06       13.08      0.63 o 
   3   1   2     4161.83     4615.29     37.15 o 
   4   1   2     1082.07     1159.02      8.12 o 
   5   1   2      458.62      455.28      3.97 o 
   6   1   2       96.01       95.52      1.52 o 
   7   1   2       51.30       39.47      1.45 o 
   8   1   2       46.87       41.69      1.80 o 
   9   1   2      263.24      250.90      6.42 o 
  10   1   2       22.69       24.65      2.98 o 
  11   1   2       92.01       83.67      4.94 o 
  12   1   2       86.08       74.65      4.96 o 
  13   1   2        1.03        0.68      1.94 o 
  14   1   2       69.64       65.32      5.63 o 
  15   1   2       16.54       25.98      4.07 o 
  16   1   2       32.86       29.66      4.54 o 
 -15   2   2       28.13       27.90      5.43 o 
 -14   2   2        2.26        4.52      2.14 o 
 -13   2   2       82.25       89.17      5.71 o 
 -12   2   2       70.55       71.07      2.98 o 
 -11   2   2       17.42       21.40      1.59 o 
 -10   2   2       18.14       21.30      1.19 o 
  -9   2   2        0.73       -0.67      0.50 o 
  -8   2   2       45.64       39.09      0.99 o 
  -7   2   2       28.61       32.58      0.72 o 
  -6   2   2       77.08       71.24      1.07 o 
  -5   2   2        0.35        0.58      0.28 o 
  -4   2   2       59.14       57.35      1.11 o 
  -3   2   2     6469.63     6975.81     76.36 o 
  -2   2   2     1790.52     1809.05     45.52 o 
  -1   2   2      521.74      584.88      6.41 o 
   0   2   2       76.23       72.54      1.12 o 
   1   2   2       14.49        9.80      0.71 o 
   2   2   2        0.40        1.66      0.27 o 
   3   2   2        0.24        4.16      0.41 o 
   4   2   2      419.94      477.12      3.85 o 
   5   2   2       98.79      110.36      1.57 o 
   6   2   2       16.23       20.97      0.76 o 
   7   2   2      237.99      251.30      3.74 o 
   8   2   2      274.32      279.60      5.06 o 
   9   2   2        2.16        1.37      1.17 o 
  10   2   2       27.94       31.52      4.14 o 
  11   2   2        4.49        8.43      2.27 o 
  12   2   2       39.03       42.41      7.32 o 
  13   2   2        8.45        9.68      3.24 o 
  14   2   2        0.00        2.20      2.38 o 
  15   2   2        1.44        4.52      2.57 o 
  16   2   2       16.09       23.36      4.05 o 
 -16   3   2        5.82        7.61      3.91 o 
 -15   3   2      125.32      138.74      9.63 o 
 -14   3   2        1.54        2.83      2.22 o 
 -13   3   2       79.99       78.36      3.83 o 
 -12   3   2       65.70       63.81      3.30 o 
 -11   3   2      164.74      169.15      5.21 o 
 -10   3   2        0.10        0.58      0.62 o 
  -9   3   2      198.39      195.79      3.08 o 
  -8   3   2      570.98      582.47      4.81 o 
  -7   3   2      121.61      110.48      1.35 o 
  -6   3   2      712.71      757.34      6.02 o 
  -5   3   2      333.78      398.73      3.98 o 
  -4   3   2     2910.23     3025.23     29.42 o 
  -3   3   2     1004.75     1022.99     11.84 o 
  -2   3   2       32.82       29.88      0.91 o 
  -1   3   2       10.30       13.28      1.12 o 
   0   3   2     7255.47     7421.19     67.26 o 
   1   3   2      983.34      983.23      8.95 o 
   2   3   2        1.27       -0.26      0.26 o 
   3   3   2     1821.12     2017.48     15.08 o 
   4   3   2     1703.42     1758.62     11.58 o 
   5   3   2     1232.06     1287.50      9.39 o 
   6   3   2       23.07       28.14      0.99 o 
   7   3   2      171.55      151.70      2.46 o 
   8   3   2        5.08        2.01      0.93 o 
   9   3   2      309.97      311.30      7.09 o 
  10   3   2       48.36       41.34      6.42 o 
  11   3   2        1.73       -0.72      3.41 o 
  12   3   2      108.28      103.38      5.54 o 
  13   3   2        8.46       13.06      2.85 o 
  14   3   2       37.50       35.11      4.28 o 
  15   3   2       11.80       21.41      3.60 o 
  16   3   2        0.65        5.37      2.88 o 
 -16   4   2        3.32        7.25      2.72 o 
 -15   4   2       80.83       91.22      5.62 o 
 -14   4   2       86.94       84.40      7.18 o 
 -13   4   2      659.91      658.89     14.96 o 
 -12   4   2       27.26       32.42      3.48 o 
 -11   4   2       36.86       34.46      2.10 o 
 -10   4   2      258.61      273.46      4.30 o 
  -9   4   2       27.40       28.36      1.26 o 
  -8   4   2       18.89       20.15      0.78 o 
  -7   4   2     1256.01     1251.17      8.74 o 
  -6   4   2     2260.86     2277.89     16.26 o 
  -5   4   2     1762.51     1854.91     14.03 o 
  -4   4   2       24.89       21.50      0.70 o 
  -3   4   2     4005.10     4214.57     98.66 o 
  -2   4   2     1654.08     1671.29     18.96 o 
  -1   4   2     3804.89     3912.44     42.91 o 
   0   4   2     4263.02     4320.00     42.29 o 
   1   4   2     3658.60     3790.38     32.40 o 
   2   4   2      247.47      269.08      2.39 o 
   3   4   2      768.41      682.22      5.38 o 
   4   4   2      298.58      205.45      2.37 o 
   5   4   2       40.37       45.04      1.22 o 
   6   4   2        2.32        1.32      0.49 o 
   7   4   2     2000.72     2009.18     17.41 o 
   8   4   2       70.72       65.89      2.24 o 
   9   4   2       87.51       92.43      4.05 o 
  10   4   2        5.19        5.96      1.63 o 
  11   4   2      114.18      121.17      5.71 o 
  12   4   2        0.44        0.26      1.85 o 
  13   4   2      134.30      160.37      7.28 o 
  14   4   2        0.15        4.24      2.65 o 
  15   4   2        1.53        4.41      2.55 o 
 -17   5   2       29.24       20.32      5.36 o 
 -16   5   2       49.40       45.51      6.72 o 
 -15   5   2       51.25       47.30      4.83 o 
 -14   5   2       21.39       19.44      6.36 o 
 -13   5   2       88.18      102.32      6.65 o 
 -12   5   2       69.02       69.67      3.55 o 
 -11   5   2       77.26       75.31      3.69 o 
 -10   5   2      144.73      135.01      6.77 o 
  -9   5   2       36.09       38.04      1.35 o 
  -8   5   2       23.23       25.29      1.40 o 
  -7   5   2      630.50      620.72      4.54 o 
  -6   5   2       31.11       26.55      0.74 o 
  -5   5   2     2119.05     2218.28     16.69 o 
  -4   5   2       70.74       70.00      1.20 o 
  -3   5   2      376.68      365.01      4.00 o 
  -2   5   2      137.85      142.78      2.18 o 
  -1   5   2      114.71       78.14      1.38 o 
   0   5   2     4738.79     5042.22     41.55 o 
   1   5   2       28.05       33.70      0.79 o 
   2   5   2      182.12      262.16      2.87 o 
   3   5   2     2836.74     3068.45     19.09 o 
   4   5   2        2.58        6.11      0.44 o 
   5   5   2       18.85       30.93      0.87 o 
   6   5   2      166.18      157.68      2.24 o 
   7   5   2      191.33      208.26      3.03 o 
   8   5   2       95.03       88.19      2.36 o 
   9   5   2       37.16       38.91      2.31 o 
  10   5   2       28.37       28.63      2.62 o 
  11   5   2      182.16      158.72      6.57 o 
  12   5   2       20.05       25.04      3.37 o 
  13   5   2       16.26       18.11      3.35 o 
  14   5   2       33.24       31.91      4.54 o 
  15   5   2        5.16        8.45      2.44 o 
 -17   6   2       26.05       31.62      4.38 o 
 -16   6   2        3.93        5.91      2.65 o 
 -15   6   2        0.01        1.76      2.25 o 
 -14   6   2       52.80       51.93      7.85 o 
 -13   6   2       42.47       46.75     10.73 o 
 -12   6   2       37.71       37.89      2.86 o 
 -11   6   2       14.27       18.22      2.78 o 
 -10   6   2       48.09       48.14      1.96 o 
  -9   6   2        6.07        4.96      0.90 o 
  -8   6   2      617.60      605.00      5.43 o 
  -7   6   2      133.24      130.63      1.83 o 
  -6   6   2      113.22      110.41      1.43 o 
  -5   6   2     1042.69     1043.59      8.34 o 
  -4   6   2      825.59      803.32      6.60 o 
  -3   6   2      154.44      164.56      2.21 o 
  -2   6   2     1047.10     1096.50     10.39 o 
  -1   6   2      242.91      269.23      3.02 o 
   0   6   2       22.26       27.58      1.02 o 
   1   6   2     1936.65     2128.46     17.66 o 
   2   6   2       51.72       60.00      0.99 o 
   3   6   2        7.93       13.85      0.52 o 
   4   6   2        8.98        7.74      0.47 o 
   5   6   2       62.53       54.28      1.13 o 
   6   6   2        3.28        4.85      0.56 o 
   7   6   2      110.04      123.97      2.52 o 
   8   6   2      143.47      133.87      2.95 o 
   9   6   2       21.88       16.65      1.80 o 
  10   6   2      123.48      120.75      4.68 o 
  11   6   2       22.79       27.15      4.17 o 
  12   6   2        5.43        4.49      2.19 o 
  13   6   2        9.49       11.33      2.28 o 
  14   6   2        0.12        3.05      1.95 o 
  15   6   2       14.44       12.04      2.65 o 
 -17   7   2       16.88       15.58      3.53 o 
 -16   7   2        0.04        2.14      2.48 o 
 -15   7   2       49.55       49.17      4.64 o 
 -14   7   2       80.22       79.21      8.14 o 
 -13   7   2        0.15        0.75      2.68 o 
 -12   7   2       31.37       38.33      2.90 o 
 -11   7   2       55.65       57.30      3.43 o 
 -10   7   2       74.53       70.36      2.31 o 
  -9   7   2      497.35      483.65      6.35 o 
  -8   7   2      152.51      145.16      2.27 o 
  -7   7   2      570.10      582.54      4.53 o 
  -6   7   2       72.85       79.04      1.41 o 
  -5   7   2     1828.12     1907.82     13.26 o 
  -4   7   2      842.34      878.67      6.88 o 
  -3   7   2      122.47      131.34      1.68 o 
  -2   7   2       27.71       40.41      1.00 o 
  -1   7   2     1879.47     1862.46     14.03 o 
   0   7   2      245.09      210.61      2.24 o 
   1   7   2        1.81        4.02      0.42 o 
   2   7   2       44.61       76.38      1.33 o 
   3   7   2       82.70       81.49      1.37 o 
   4   7   2      189.28      197.75      2.10 o 
   5   7   2      426.13      428.82      3.68 o 
   6   7   2        6.88        9.79      0.72 o 
   7   7   2      243.68      262.75      3.44 o 
   8   7   2        0.82        1.33      0.80 o 
   9   7   2      545.48      512.91      7.13 o 
  10   7   2       69.98       66.11      3.64 o 
  11   7   2       12.68       16.43      2.30 o 
  12   7   2        7.00        4.49      4.21 o 
  13   7   2        2.24        3.85      2.03 o 
  14   7   2        1.71        6.26      2.17 o 
  15   7   2        0.45        3.74      2.14 o 
 -16   8   2       12.31       15.55      4.34 o 
 -15   8   2       76.34       75.68      5.45 o 
 -14   8   2      159.77      167.08      7.24 o 
 -13   8   2      570.19      583.20     17.44 o 
 -12   8   2        1.77        1.44      1.40 o 
 -11   8   2       89.29       88.68      3.06 o 
 -10   8   2      143.09      151.94      3.77 o 
  -9   8   2        2.12        1.29      0.77 o 
  -8   8   2      135.63      158.64      3.64 o 
  -7   8   2      328.40      325.46      3.43 o 
  -6   8   2     1416.17     1416.96      9.36 o 
  -5   8   2      106.83       91.98      1.42 o 
  -4   8   2      169.20      148.72      1.79 o 
  -3   8   2      810.44      780.98      6.01 o 
  -2   8   2     1207.38     1175.85      8.84 o 
  -1   8   2     1110.74     1122.08      8.91 o 
   0   8   2     3283.00     3267.08     19.94 o 
   1   8   2     1484.26     1502.21     10.32 o 
   2   8   2       98.87       87.18      1.43 o 
   3   8   2      856.11      814.56      6.51 o 
   4   8   2       88.48       68.00      1.45 o 
   5   8   2      219.38      202.53      2.61 o 
   6   8   2        0.01        0.74      0.52 o 
   7   8   2     1925.39     1886.12     15.48 o 
   8   8   2       35.48       38.88      2.12 o 
   9   8   2       10.27       12.17      1.36 o 
  10   8   2        0.26        1.52      1.18 o 
  11   8   2       99.56      121.12      4.83 o 
  12   8   2        6.19        6.46      1.89 o 
  13   8   2       19.83       27.04      4.46 o 
  14   8   2        5.14        5.75      2.11 o 
  15   8   2        4.13        6.04      2.29 o 
 -16   9   2       33.71       35.87     11.72 o 
 -15   9   2       42.61       35.16      4.20 o 
 -14   9   2       32.69       30.97      5.13 o 
 -13   9   2        0.47       -0.03      1.91 o 
 -12   9   2       63.20       59.93      3.55 o 
 -11   9   2       49.68       47.96      3.54 o 
 -10   9   2        1.19        1.55      1.01 o 
  -9   9   2        1.14        1.50      0.91 o 
  -8   9   2      103.51      105.19      2.27 o 
  -7   9   2      164.85      148.33      2.28 o 
  -6   9   2      294.00      301.03      3.11 o 
  -5   9   2      293.35      302.72      4.00 o 
  -4   9   2      137.55      109.27      1.51 o 
  -3   9   2       15.30       14.12      0.61 o 
  -2   9   2      232.49      189.29      2.16 o 
  -1   9   2        6.95        1.52      0.46 o 
   0   9   2      107.90      107.08      1.52 o 
   1   9   2      186.61      193.02      2.10 o 
   2   9   2       45.83       26.99      0.86 o 
   3   9   2     1442.58     1478.32     11.48 o 
   4   9   2       93.55      101.13      1.69 o 
   5   9   2       37.06       28.53      0.98 o 
   6   9   2       50.51       46.30      1.33 o 
   7   9   2      214.11      218.52      3.48 o 
   8   9   2        0.61        0.01      0.78 o 
   9   9   2      279.42      279.45      4.65 o 
  10   9   2       13.60       12.39      1.80 o 
  11   9   2       74.80       69.88      4.61 o 
  12   9   2       79.81       78.42      5.74 o 
  13   9   2       13.50       12.13      2.39 o 
  14   9   2       55.75       50.18      7.94 o 
 -16  10   2        5.08        5.66      2.76 o 
 -15  10   2        3.72        3.29      2.95 o 
 -14  10   2        6.05        1.85      2.15 o 
 -13  10   2        2.79        3.44      2.32 o 
 -12  10   2       63.56       66.09      3.05 o 
 -11  10   2       53.89       54.37      2.66 o 
 -10  10   2       63.64       63.89      2.69 o 
  -9  10   2       17.19       16.17      1.56 o 
  -8  10   2      256.17      241.49      3.80 o 
  -7  10   2      126.33      129.99      3.18 o 
  -6  10   2        1.64        1.21      0.50 o 
  -5  10   2     2201.01     2159.78     15.51 o 
  -4  10   2      161.20      151.04      2.08 o 
  -3  10   2      651.70      582.65      4.82 o 
  -2  10   2       22.93       14.89      0.79 o 
  -1  10   2       69.95       68.75      1.27 o 
   0  10   2       22.92       24.43      0.83 o 
   1  10   2     1455.17     1503.11     11.62 o 
   2  10   2      447.52      478.45      4.76 o 
   3  10   2       68.83       87.19      1.75 o 
   4  10   2       92.49       77.40      1.54 o 
   5  10   2       46.01       30.18      1.34 o 
   6  10   2      195.12      181.59      3.12 o 
   7  10   2      125.42      110.10      2.66 o 
   8  10   2      104.07       93.80      2.60 o 
   9  10   2       37.77       36.59      3.08 o 
  10  10   2       34.88       30.40      2.21 o 
  11  10   2        1.05        0.09      1.38 o 
  12  10   2       55.19       54.71      3.84 o 
  13  10   2       39.30       46.97      3.80 o 
  14  10   2        0.28        0.51      1.92 o 
 -15  11   2        0.19       -0.24      2.27 o 
 -14  11   2       16.26       16.81      3.67 o 
 -13  11   2       49.00       49.31      6.24 o 
 -12  11   2       23.11       20.06      2.06 o 
 -11  11   2       76.47       74.76      3.92 o 
 -10  11   2        2.73        3.69      1.17 o 
  -9  11   2      844.73      821.15     10.89 o 
  -8  11   2      521.67      501.44      7.48 o 
  -7  11   2      153.21      162.46      2.70 o 
  -6  11   2        1.93        1.58      0.60 o 
  -5  11   2     1196.36     1166.60      9.23 o 
  -4  11   2     1312.26     1266.77      9.79 o 
  -3  11   2      150.62      139.49      2.03 o 
  -2  11   2      577.99      540.76      4.88 o 
  -1  11   2     1438.91     1406.08     10.54 o 
   0  11   2      925.16      936.51      7.49 o 
   1  11   2        6.63       12.12      0.78 o 
   2  11   2      224.70      183.78      2.58 o 
   3  11   2      121.02      103.32      2.19 o 
   4  11   2       29.70       34.07      1.63 o 
   5  11   2      452.33      412.14      4.46 o 
   6  11   2       16.02       14.43      1.12 o 
   7  11   2        0.30        1.81      0.85 o 
   8  11   2        4.27        4.52      1.12 o 
   9  11   2      153.53      146.97      3.43 o 
  10  11   2       37.66       35.46      2.37 o 
  11  11   2        5.77        8.45      2.11 o 
  12  11   2        6.67        3.23      1.93 o 
  13  11   2       39.51       31.82      5.99 o 
  14  11   2        5.48        5.06      2.12 o 
 -15  12   2        7.32        6.57      6.79 o 
 -14  12   2       30.30       33.46      8.14 o 
 -13  12   2       45.16       44.66      3.22 o 
 -12  12   2      136.70      136.29      4.20 o 
 -11  12   2       44.12       53.67      2.77 o 
 -10  12   2      154.46      151.23      4.06 o 
  -9  12   2       12.44       13.23      1.54 o 
  -8  12   2       22.62       26.91      1.68 o 
  -7  12   2       33.89       35.38      1.36 o 
  -6  12   2      190.11      196.30      3.05 o 
  -5  12   2      697.18      646.97      6.47 o 
  -4  12   2       59.90       51.25      1.60 o 
  -3  12   2     2849.68     2710.90     19.87 o 
  -2  12   2       66.72       66.19      1.50 o 
  -1  12   2      719.92      697.22      6.25 o 
   0  12   2     1021.13     1047.30      9.87 o 
   1  12   2      444.40      400.99      4.62 o 
   2  12   2       16.04        8.68      0.82 o 
   3  12   2      249.78      212.86      3.21 o 
   4  12   2      298.64      255.63      3.67 o 
   5  12   2       15.31       17.98      1.10 o 
   6  12   2      242.72      218.34      3.84 o 
   7  12   2       68.48       73.72      2.39 o 
   8  12   2      278.51      286.37      5.08 o 
   9  12   2        7.31        4.62      1.21 o 
  10  12   2       18.72       13.05      1.56 o 
  11  12   2        5.78        5.84      1.91 o 
  12  12   2        8.26        5.07      2.05 o 
  13  12   2        3.05        4.75      2.08 o 
 -15  13   2       37.10       39.42     10.10 o 
 -14  13   2       18.28       12.74      3.11 o 
 -13  13   2        9.16       10.20      4.07 o 
 -12  13   2       30.00       31.40      2.43 o 
 -11  13   2        0.36        1.82      1.17 o 
 -10  13   2       28.78       26.54      1.93 o 
  -9  13   2       46.19       44.44      2.21 o 
  -8  13   2       56.78       57.75      3.21 o 
  -7  13   2      140.30      130.35      2.83 o 
  -6  13   2      140.98      143.51      4.17 o 
  -5  13   2        1.63        0.41      0.64 o 
  -4  13   2        0.36        2.24      0.65 o 
  -3  13   2        8.23        5.36      0.70 o 
  -2  13   2       15.37       11.99      0.95 o 
  -1  13   2        1.43        1.02      0.54 o 
   0  13   2        0.10        0.85      0.57 o 
   1  13   2      292.75      287.24      3.84 o 
   2  13   2       16.09       10.57      0.93 o 
   3  13   2       91.49       91.96      2.15 o 
   4  13   2      212.19      190.11      3.67 o 
   5  13   2       41.84       45.54      1.67 o 
   6  13   2        0.05        0.18      0.78 o 
   7  13   2       99.69       88.76      2.63 o 
   8  13   2       29.63       35.49      1.94 o 
   9  13   2       92.11      103.25      3.05 o 
  10  13   2       82.79       87.55      3.01 o 
  11  13   2        1.84        3.17      1.53 o 
  12  13   2       41.67       38.37      3.54 o 
  13  13   2       11.57        9.47      3.00 o 
 -14  14   2        5.49        7.40      2.30 o 
 -13  14   2       55.11       54.16      3.95 o 
 -12  14   2        0.03       -0.07      1.43 o 
 -11  14   2       18.43       17.63      1.83 o 
 -10  14   2        3.21        3.64      1.21 o 
  -9  14   2       30.93       32.34      2.07 o 
  -8  14   2       74.54       78.95      2.71 o 
  -7  14   2       14.26       12.75      1.37 o 
  -6  14   2       11.19       12.67      1.12 o 
  -5  14   2      221.04      213.96      3.48 o 
  -4  14   2        8.31        8.74      0.94 o 
  -3  14   2      119.85      108.87      3.03 o 
  -2  14   2       74.37       68.78      2.62 o 
  -1  14   2      128.24      121.28      2.42 o 
   0  14   2      121.71      116.54      2.38 o 
   1  14   2      403.40      404.64      4.94 o 
   2  14   2       60.73       57.48      1.79 o 
   3  14   2        0.64        0.97      0.68 o 
   4  14   2       48.35       38.10      1.92 o 
   5  14   2       26.15       24.45      1.42 o 
   6  14   2       49.46       49.72      2.96 o 
   7  14   2       21.32       23.66      1.80 o 
   8  14   2      119.31      125.54      3.29 o 
   9  14   2       22.82       23.19      1.84 o 
  10  14   2        0.24        0.20      1.15 o 
  11  14   2       10.51        9.99      2.03 o 
  12  14   2        0.74       -0.26      1.62 o 
 -14  15   2       19.20       18.81      3.48 o 
 -13  15   2       38.45       40.66      3.62 o 
 -12  15   2       12.43        8.61      1.98 o 
 -11  15   2       49.49       51.92      3.42 o 
 -10  15   2        6.52        7.64      1.44 o 
  -9  15   2      155.99      153.51      5.26 o 
  -8  15   2      416.18      443.60      6.88 o 
  -7  15   2        5.04        4.39      1.09 o 
  -6  15   2       18.09       18.19      1.85 o 
  -5  15   2       47.01       49.78      1.84 o 
  -4  15   2      349.50      350.44      4.72 o 
  -3  15   2       33.69       32.44      1.48 o 
  -2  15   2       48.97       48.48      1.82 o 
  -1  15   2       98.58       93.37      2.55 o 
   0  15   2     1177.61     1155.91     10.84 o 
   1  15   2        0.02        0.86      0.71 o 
   2  15   2       78.11       83.50      2.17 o 
   3  15   2        5.38        3.77      0.85 o 
   4  15   2       24.41       20.32      1.57 o 
   5  15   2      173.11      167.93      3.27 o 
   6  15   2        4.92        3.24      0.99 o 
   7  15   2        7.44        5.49      1.20 o 
   8  15   2       13.80       21.32      1.74 o 
   9  15   2        1.49        1.01      1.12 o 
  10  15   2       60.13       70.86      2.96 o 
  11  15   2       13.53       21.03      2.48 o 
  12  15   2        1.26        0.47      1.98 o 
 -13  16   2       40.67       45.88      3.82 o 
 -12  16   2       48.79       50.63      3.68 o 
 -11  16   2       34.69       34.13      2.81 o 
 -10  16   2        0.07        0.29      1.15 o 
  -9  16   2       10.10        9.99      1.55 o 
  -8  16   2       18.15       15.43      1.69 o 
  -7  16   2        8.26        5.61      1.25 o 
  -6  16   2      122.57      119.38      3.23 o 
  -5  16   2       92.61       93.19      2.44 o 
  -4  16   2        9.25        8.43      1.05 o 
  -3  16   2      363.78      353.29      4.82 o 
  -2  16   2        8.12        4.41      0.90 o 
  -1  16   2      191.33      182.75      3.26 o 
   0  16   2      457.84      447.20      5.57 o 
   1  16   2        3.40        2.03      0.84 o 
   2  16   2        0.03        0.66      0.75 o 
   3  16   2       12.55       11.40      1.17 o 
   4  16   2        9.38        7.55      1.15 o 
   5  16   2       61.42       63.79      2.36 o 
   6  16   2      184.21      186.96      3.95 o 
   7  16   2       23.70       26.57      1.88 o 
   8  16   2       57.67       56.15      2.54 o 
   9  16   2        9.74        6.02      1.44 o 
  10  16   2       34.72       31.97      2.38 o 
  11  16   2        0.02       -1.00      1.71 o 
 -12  17   2       17.97       20.74      2.58 o 
 -11  17   2        0.26        2.39      1.65 o 
 -10  17   2       19.81       28.16      2.59 o 
  -9  17   2        6.46        6.80      1.48 o 
  -8  17   2       19.93       18.47      1.81 o 
  -7  17   2      148.75      151.43      4.71 o 
  -6  17   2        0.12        0.59      1.04 o 
  -5  17   2      212.62      215.67      4.43 o 
  -4  17   2        8.76        7.98      1.18 o 
  -3  17   2        2.28        1.70      0.80 o 
  -2  17   2       77.19       81.24      2.31 o 
  -1  17   2      274.90      279.09      4.28 o 
   0  17   2       63.91       68.77      2.33 o 
   1  17   2      233.50      227.36      3.83 o 
   2  17   2        2.57        2.11      0.86 o 
   3  17   2       44.98       47.32      1.95 o 
   4  17   2       29.89       29.82      1.80 o 
   5  17   2       32.27       34.82      1.96 o 
   6  17   2       26.81       33.08      2.11 o 
   7  17   2        0.95        1.93      1.16 o 
   8  17   2        2.56        4.35      1.43 o 
   9  17   2       37.31       35.02      3.06 o 
  10  17   2       19.22       22.00      2.18 o 
  11  17   2        0.02        1.12      2.12 o 
 -12  18   2        8.64       10.58      2.27 o 
 -11  18   2        1.13        1.61      1.71 o 
 -10  18   2        5.52        6.04      2.65 o 
  -9  18   2       33.64       37.29      3.08 o 
  -8  18   2      130.83      140.79      4.16 o 
  -7  18   2        5.04        4.43      1.43 o 
  -6  18   2        2.58        3.86      1.22 o 
  -5  18   2       10.86        9.59      1.41 o 
  -4  18   2        1.26        0.86      0.98 o 
  -3  18   2       42.48       40.39      1.98 o 
  -2  18   2       23.42       22.95      1.51 o 
  -1  18   2       56.19       57.41      2.80 o 
   0  18   2       93.86       92.99      2.54 o 
   1  18   2      318.11      319.03      4.82 o 
   2  18   2       37.77       36.14      1.81 o 
   3  18   2       69.83       69.26      2.49 o 
   4  18   2        3.78        3.28      1.17 o 
   5  18   2       46.67       45.95      2.25 o 
   6  18   2        0.35        0.34      1.03 o 
   7  18   2      111.08      122.35      5.03 o 
   8  18   2       11.93       18.89      1.96 o 
   9  18   2       18.05       19.05      2.05 o 
  10  18   2        0.08        1.96      1.65 o 
 -11  19   2       32.60       34.97      3.06 o 
 -10  19   2        2.41        4.03      1.72 o 
  -9  19   2       57.58       60.19      3.45 o 
  -8  19   2      136.12      149.12      4.76 o 
  -7  19   2        2.64        3.77      1.62 o 
  -6  19   2        0.03        1.83      1.16 o 
  -5  19   2      159.18      169.40      4.23 o 
  -4  19   2       83.49       74.40      2.83 o 
  -3  19   2        0.64       -0.30      0.93 o 
  -2  19   2       82.61       78.52      2.98 o 
  -1  19   2      158.62      162.90      3.39 o 
   0  19   2      189.26      188.82      3.68 o 
   1  19   2        6.51        7.85      1.69 o 
   2  19   2       77.05       79.25      3.14 o 
   3  19   2       29.98       28.79      2.15 o 
   4  19   2        0.01       -0.38      1.11 o 
   5  19   2       53.07       56.84      2.67 o 
   6  19   2       77.33       82.15      2.93 o 
   7  19   2       44.69       43.92      2.56 o 
   8  19   2        0.85        0.50      1.39 o 
   9  19   2       55.79       49.55      2.85 o 
 -10  20   2        0.02        1.87      1.73 o 
  -9  20   2        1.66        3.56      1.70 o 
  -8  20   2        1.71        3.77      1.70 o 
  -7  20   2        0.50        0.55      1.45 o 
  -6  20   2       90.01       93.17      4.74 o 
  -5  20   2        2.98        2.78      1.36 o 
  -4  20   2       29.35       33.82      2.19 o 
  -3  20   2        3.56        3.69      1.20 o 
  -2  20   2       39.17       43.23      2.17 o 
  -1  20   2       36.60       37.06      2.41 o 
   0  20   2      172.03      182.93      3.96 o 
   1  20   2        4.39        7.41      1.32 o 
   2  20   2       48.92       51.40      2.50 o 
   3  20   2        6.40        5.80      1.40 o 
   4  20   2        4.11        5.91      1.52 o 
   5  20   2      157.80      160.64      5.73 o 
   6  20   2        2.09        3.67      1.39 o 
   7  20   2      129.50      141.80      4.07 o 
   8  20   2       91.75       86.10      3.43 o 
  -8  21   2       16.92       16.94      2.37 o 
  -7  21   2       22.07       20.93      4.38 o 
  -6  21   2       14.65       16.61      2.16 o 
  -5  21   2       54.62       65.89      3.34 o 
  -4  21   2       31.10       30.39      2.50 o 
  -3  21   2        2.28        2.10      1.54 o 
  -2  21   2       90.91       99.56      3.74 o 
  -1  21   2       43.23       43.09      2.48 o 
   0  21   2        0.58        3.05      1.30 o 
   1  21   2       88.20       89.98      4.03 o 
   2  21   2        0.03        2.38      1.35 o 
   3  21   2        9.72       12.68      1.80 o 
   4  21   2        2.82        3.44      1.48 o 
   5  21   2        7.25        6.89      1.56 o 
   6  21   2        1.80        0.44      1.37 o 
   7  21   2        4.39        4.67      1.58 o 
  -7  22   2        7.56        7.51      1.96 o 
  -6  22   2       11.89       10.24      1.97 o 
  -5  22   2       57.73       55.74      4.46 o 
  -4  22   2       42.47       45.37      2.91 o 
  -3  22   2       16.86       17.85      2.16 o 
  -2  22   2       38.85       43.93      5.03 o 
  -1  22   2        2.28        5.45      1.78 o 
   0  22   2        3.49        3.50      1.40 o 
   1  22   2       46.35       44.22      2.61 o 
   2  22   2       11.92       12.34      1.84 o 
   3  22   2       15.09       14.00      1.90 o 
   4  22   2        0.15        0.78      1.35 o 
   5  22   2       14.13       12.00      1.65 o 
  -5  23   2       88.47      101.66      5.11 o 
  -4  23   2       96.83      105.95      4.12 o 
  -3  23   2        0.52        0.89      1.53 o 
  -2  23   2      112.16      125.27      4.33 o 
  -1  23   2       36.54       31.78      2.73 o 
   0  23   2        8.14        8.93      1.68 o 
   1  23   2        4.01        5.04      1.57 o 
   2  23   2      106.50      116.69      3.90 o 
   3  23   2       37.75       33.54      2.50 o 
 -16   1   3        5.34        2.58      3.58 o 
 -15   1   3        0.97        3.24      3.31 o 
 -14   1   3      147.16      151.50      6.65 o 
 -13   1   3        7.10       10.55      3.29 o 
 -12   1   3       12.83        9.52      1.32 o 
 -11   1   3        2.54        3.64      0.93 o 
 -10   1   3       25.06       35.48      1.68 o 
  -9   1   3       40.71       44.24      1.33 o 
  -8   1   3       19.99       11.03      0.57 o 
  -7   1   3      703.51      727.64      8.73 o 
  -6   1   3     2365.26     2624.31     24.07 o 
  -5   1   3      289.12      310.94      3.54 o 
  -4   1   3    12029.73    13341.63    178.52 o 
  -3   1   3        1.35        5.88      0.38 o 
  -2   1   3      500.05      576.74      7.11 o 
  -1   1   3      160.68      185.59      2.94 o 
   0   1   3     2245.36     2342.31     26.98 o 
   1   1   3       50.82       39.23      1.03 o 
   2   1   3       10.00       14.06      0.50 o 
   3   1   3      785.12      931.99      7.32 o 
   4   1   3      825.29      979.89      7.43 o 
   5   1   3     1154.12     1240.90     13.75 o 
   6   1   3       20.27       15.45      1.13 o 
   7   1   3        6.63        4.99      1.06 o 
   8   1   3       11.98       12.35      1.26 o 
   9   1   3        1.37        1.16      1.26 o 
  10   1   3       32.05       35.77      3.87 o 
  11   1   3        2.96        4.57      2.22 o 
  12   1   3        0.18       -3.02      3.14 o 
  13   1   3        2.56        3.88      2.29 o 
  14   1   3        1.51        1.61      2.39 o 
  15   1   3        0.21        2.51      4.87 o 
 -17   2   3       20.02        8.28      4.24 o 
 -16   2   3        6.69       12.91      4.57 o 
 -15   2   3       48.13       44.62      6.02 o 
 -14   2   3       11.60       15.34      2.40 o 
 -13   2   3       20.74       21.14      2.37 o 
 -12   2   3        4.82        1.89      1.27 o 
 -11   2   3      841.32      919.96     10.21 o 
 -10   2   3      160.34      144.31      2.49 o 
  -9   2   3       52.99       50.24      1.52 o 
  -8   2   3      555.25      564.12      4.95 o 
  -7   2   3      607.42      597.74      5.09 o 
  -6   2   3      201.64      248.93      3.20 o 
  -5   2   3     5532.01     6124.86     50.30 o 
  -4   2   3     1809.39     1952.95     16.45 o 
  -3   2   3     1095.82     1153.16     12.10 o 
  -2   2   3      613.71      592.54      7.25 o 
  -1   2   3    11599.93    11799.22    109.29 o 
   0   2   3     1136.44     1195.80     10.87 o 
   1   2   3      774.04      748.66      8.50 o 
   2   2   3     1079.98     1024.93      9.47 o 
   3   2   3     3717.09     4040.54     25.76 o 
   4   2   3      791.34      910.21      6.71 o 
   5   2   3      612.56      642.28      6.44 o 
   6   2   3      206.77      188.52      3.45 o 
   7   2   3      255.27      185.67      3.63 o 
   8   2   3      624.47      568.71      7.66 o 
   9   2   3      636.22      644.13     14.14 o 
  10   2   3        9.73       11.40      4.77 o 
  11   2   3       11.58       14.90      2.67 o 
  12   2   3        6.70        5.33      2.32 o 
  13   2   3        2.64        7.19      2.56 o 
  14   2   3        5.54        2.89      2.38 o 
  15   2   3        3.13        3.18      2.73 o 
 -18   3   3        0.67        0.60      3.71 o 
 -17   3   3        0.01        0.26      3.58 o 
 -16   3   3       66.47       62.23      7.35 o 
 -15   3   3       53.47       60.05      6.62 o 
 -14   3   3        2.03        3.20      2.22 o 
 -13   3   3      198.13      222.38      6.19 o 
 -12   3   3       56.63       51.00      3.01 o 
 -11   3   3       99.37      101.65      2.88 o 
 -10   3   3       68.11       65.39      1.84 o 
  -9   3   3       83.92       78.64      1.72 o 
  -8   3   3      156.83      171.58      2.06 o 
  -7   3   3       23.07       21.82      0.69 o 
  -6   3   3      125.03      131.30      1.82 o 
  -5   3   3     2440.20     2670.67     21.90 o 
  -4   3   3      155.98      169.32      2.10 o 
  -3   3   3        7.99        7.13      0.55 o 
  -2   3   3      634.93      647.53      7.30 o 
  -1   3   3     1231.28     1328.09     14.09 o 
   0   3   3      195.20      209.09      2.57 o 
   1   3   3       45.68       46.76      0.83 o 
   2   3   3      247.12      264.10      2.61 o 
   3   3   3      182.33      232.11      2.22 o 
   4   3   3      880.94      980.95      7.50 o 
   5   3   3       71.73       82.97      1.64 o 
   6   3   3      529.84      553.58      6.43 o 
   7   3   3       35.50       43.29      2.15 o 
   8   3   3       46.40       60.06      2.46 o 
   9   3   3        6.56        7.07      1.59 o 
  10   3   3       50.26       41.09      3.95 o 
  11   3   3      211.51      216.73     16.05 o 
  12   3   3       30.20       27.72      3.62 o 
  13   3   3       57.52       51.67      5.86 o 
  14   3   3        9.66       16.49      3.37 o 
  15   3   3       17.24       15.01      3.39 o 
 -17   4   3       51.85       55.21      7.15 o 
 -16   4   3       51.22       50.25      6.62 o 
 -15   4   3        3.70        5.29      2.21 o 
 -14   4   3        2.30        5.91      2.07 o 
 -13   4   3        0.60        2.94      1.63 o 
 -12   4   3       38.74       38.45      2.36 o 
 -11   4   3        4.26        3.74      0.99 o 
 -10   4   3       90.98       85.85      2.48 o 
  -9   4   3       11.09       13.51      0.90 o 
  -8   4   3        5.98        4.65      0.46 o 
  -7   4   3      201.14      218.42      2.43 o 
  -6   4   3        8.45       10.98      0.48 o 
  -5   4   3      330.87      340.27      3.58 o 
  -4   4   3       13.22       11.74      0.54 o 
  -3   4   3       20.99       25.59      0.95 o 
  -2   4   3        5.47        4.92      0.56 o 
  -1   4   3      659.34      684.74      7.88 o 
   0   4   3        0.17       -0.06      0.29 o 
   1   4   3       88.78      112.84      1.35 o 
   2   4   3      196.62      217.17      2.26 o 
   3   4   3      493.47      565.69      4.28 o 
   4   4   3       18.11       30.47      0.92 o 
   5   4   3      148.60      158.00      2.26 o 
   6   4   3      749.02      668.08      6.98 o 
   7   4   3       97.43       93.05      2.53 o 
   8   4   3      505.66      493.14      8.42 o 
   9   4   3       18.61       14.86      2.04 o 
  10   4   3       16.75       13.04      2.03 o 
  11   4   3        0.88        3.70      2.62 o 
  12   4   3        8.76        9.27      2.60 o 
  13   4   3        4.35       10.95      2.92 o 
  14   4   3        0.20        3.08      2.41 o 
  15   4   3       21.03       19.95      3.97 o 
 -17   5   3       11.16       12.18      4.90 o 
 -16   5   3        0.47        0.93      3.38 o 
 -15   5   3       22.17       19.55      5.43 o 
 -14   5   3        5.03        0.83      4.17 o 
 -13   5   3       49.13       55.08      4.09 o 
 -12   5   3       43.91       42.19      3.78 o 
 -11   5   3       89.69      100.30      3.30 o 
 -10   5   3        5.39        4.73      0.96 o 
  -9   5   3       14.61       14.99      1.01 o 
  -8   5   3        0.01        1.41      0.42 o 
  -7   5   3      328.54      330.95      2.99 o 
  -6   5   3       72.48       80.35      1.25 o 
  -5   5   3     1012.28     1006.21      8.45 o 
  -4   5   3      180.54      206.62      3.54 o 
  -3   5   3      261.19      254.56      3.70 o 
  -2   5   3      315.46      340.24      4.21 o 
  -1   5   3       15.01       18.22      0.74 o 
   0   5   3       38.25       40.32      0.81 o 
   1   5   3     1483.54     1515.94     11.18 o 
   2   5   3      496.64      465.77      4.30 o 
   3   5   3       21.56       29.21      0.74 o 
   4   5   3      443.91      486.93      4.39 o 
   5   5   3      560.13      524.96      5.32 o 
   6   5   3      365.44      374.56      4.69 o 
   7   5   3      312.05      296.79      4.86 o 
   8   5   3       96.14       93.22      3.32 o 
   9   5   3      109.06      107.05      4.27 o 
  10   5   3        0.01       -1.95      1.63 o 
  11   5   3        3.88        5.30      2.15 o 
  12   5   3       14.91       15.61      2.99 o 
  13   5   3        0.00        3.39      2.27 o 
  14   5   3        0.95        2.72      2.40 o 
  15   5   3       14.46       16.48      3.81 o 
 -17   6   3        1.66        5.83      4.04 o 
 -16   6   3      160.02      172.33     11.02 o 
 -15   6   3       53.93       53.72      4.56 o 
 -14   6   3       40.52       34.92      4.60 o 
 -13   6   3        1.65        4.47      2.15 o 
 -12   6   3       85.98       80.89      3.60 o 
 -11   6   3      393.63      422.91      8.44 o 
 -10   6   3      145.09      144.35      4.53 o 
  -9   6   3      880.97      910.12     10.12 o 
  -8   6   3      712.44      691.74      6.95 o 
  -7   6   3        4.51        4.03      0.53 o 
  -6   6   3       21.90       12.56      0.57 o 
  -5   6   3     3901.83     3917.51     31.35 o 
  -4   6   3      409.56      425.54      4.13 o 
  -3   6   3      751.90      768.55      7.08 o 
  -2   6   3      253.85      296.01      3.21 o 
  -1   6   3    12115.51    12384.85     92.73 o 
   0   6   3     1433.09     1588.11     12.14 o 
   1   6   3      157.50      165.75      2.08 o 
   2   6   3      634.71      676.66      5.51 o 
   3   6   3     4018.51     4159.21     27.06 o 
   4   6   3      259.55      272.68      2.93 o 
   5   6   3        0.82        3.35      0.51 o 
   6   6   3     1895.62     1832.97     15.32 o 
   7   6   3      762.89      703.56      9.91 o 
   8   6   3       92.85       99.25      6.45 o 
   9   6   3      198.36      223.62      6.31 o 
  10   6   3       15.57       15.25      2.50 o 
  11   6   3       10.70        6.69      2.15 o 
  12   6   3        0.02        0.52      1.55 o 
  13   6   3       25.81       20.83      2.84 o 
  14   6   3       18.28       16.72      2.86 o 
  15   6   3       21.81       29.59      3.59 o 
 -17   7   3        8.04        4.97      4.17 o 
 -16   7   3       42.18       42.88      4.43 o 
 -15   7   3        5.20        6.37      2.43 o 
 -14   7   3        4.28        5.19      2.65 o 
 -13   7   3      179.19      196.20      5.98 o 
 -12   7   3       42.10       37.77      2.77 o 
 -11   7   3        0.47        0.59      0.97 o 
 -10   7   3       44.93       43.84      2.33 o 
  -9   7   3       20.68       20.55      1.36 o 
  -8   7   3       45.23       51.20      1.53 o 
  -7   7   3       13.71       13.29      0.66 o 
  -6   7   3       86.95       84.78      1.23 o 
  -5   7   3      931.07      952.94      7.43 o 
  -4   7   3      113.14      127.64      1.77 o 
  -3   7   3      163.74      182.60      2.40 o 
  -2   7   3       74.26       62.63      1.60 o 
  -1   7   3      439.46      465.87      4.49 o 
   0   7   3       10.33       16.93      0.82 o 
   1   7   3       27.49       31.47      0.85 o 
   2   7   3       70.22       90.97      1.52 o 
   3   7   3       14.89       19.07      0.68 o 
   4   7   3      336.77      368.04      3.41 o 
   5   7   3       59.60       46.79      1.25 o 
   6   7   3      220.13      231.13      3.45 o 
   7   7   3       16.31       11.28      1.20 o 
   8   7   3        8.15        8.87      1.33 o 
   9   7   3        0.65       -0.38      1.21 o 
  10   7   3       26.33       20.33      2.13 o 
  11   7   3       84.31       93.88      3.93 o 
  12   7   3        1.71        2.47      1.79 o 
  13   7   3       21.53       18.70      4.08 o 
  14   7   3        3.42        4.01      2.06 o 
 -17   8   3       10.11        5.89      4.17 o 
 -16   8   3       51.50       46.42      7.71 o 
 -15   8   3        0.00        1.94      2.01 o 
 -14   8   3       25.26       29.73      3.81 o 
 -13   8   3       31.18       30.93      2.86 o 
 -12   8   3        0.76        1.10      1.35 o 
 -11   8   3        0.08        0.64      1.08 o 
 -10   8   3      161.01      148.50      4.04 o 
  -9   8   3      379.59      406.02      9.67 o 
  -8   8   3       29.64       24.90      1.25 o 
  -7   8   3      164.72      157.29      2.40 o 
  -6   8   3      366.28      370.62      3.18 o 
  -5   8   3        6.73        4.43      0.46 o 
  -4   8   3      326.65      321.98      3.09 o 
  -3   8   3       16.44        8.80      0.55 o 
  -2   8   3     1857.38     1923.79     15.21 o 
  -1   8   3      650.05      709.94      5.99 o 
   0   8   3       53.53       70.91      1.43 o 
   1   8   3      403.57      446.78      4.36 o 
   2   8   3       72.75       70.11      1.19 o 
   3   8   3        8.49       16.02      0.73 o 
   4   8   3       11.36       11.25      0.72 o 
   5   8   3       66.61       64.03      1.70 o 
   6   8   3        7.33       10.27      0.98 o 
   7   8   3       51.81       57.38      2.16 o 
   8   8   3       12.83        9.71      1.25 o 
   9   8   3       11.24       16.85      1.91 o 
  10   8   3       20.91       18.89      2.10 o 
  11   8   3       60.72       66.64      3.46 o 
  12   8   3       14.62       11.56      2.25 o 
  13   8   3       86.89       83.65      8.03 o 
  14   8   3        3.63        4.92      2.08 o 
 -16   9   3        0.99        0.58      2.32 o 
 -15   9   3        1.29        3.40      2.29 o 
 -14   9   3       82.17       87.51      5.36 o 
 -13   9   3       51.50       54.14      3.52 o 
 -12   9   3       75.47       68.34      3.27 o 
 -11   9   3       11.32       16.29      1.84 o 
 -10   9   3       43.57       39.25      2.32 o 
  -9   9   3       21.26       19.57      1.54 o 
  -8   9   3       11.31       12.19      1.14 o 
  -7   9   3        6.26        5.23      0.77 o 
  -6   9   3       74.82       68.81      1.26 o 
  -5   9   3      876.70      857.31      6.61 o 
  -4   9   3      317.28      302.32      2.92 o 
  -3   9   3       15.42       11.98      0.62 o 
  -2   9   3       46.37       38.91      1.03 o 
  -1   9   3      338.26      370.85      3.49 o 
   0   9   3      118.86      124.60      1.74 o 
   1   9   3      280.95      254.92      2.66 o 
   2   9   3      368.69      358.67      3.62 o 
   3   9   3       85.01       60.60      1.29 o 
   4   9   3      186.06      172.08      2.56 o 
   5   9   3        0.82        1.63      0.61 o 
   6   9   3      661.96      645.88      8.28 o 
   7   9   3      253.76      247.44      4.38 o 
   8   9   3       33.07       26.76      2.20 o 
   9   9   3      156.79      152.64      4.48 o 
  10   9   3        6.32        6.35      1.81 o 
  11   9   3        0.17        1.99      1.47 o 
  12   9   3        2.78        4.92      2.47 o 
  13   9   3        1.17        1.79      1.89 o 
  14   9   3        9.57        7.47      2.88 o 
 -16  10   3       12.69       11.82      3.12 o 
 -15  10   3        6.27        7.13      2.49 o 
 -14  10   3        2.66        3.34      1.78 o 
 -13  10   3        1.71        3.24      1.72 o 
 -12  10   3        2.78        2.52      1.45 o 
 -11  10   3      143.97      138.68      5.56 o 
 -10  10   3       67.79       68.53      2.70 o 
  -9  10   3      188.06      198.08      4.22 o 
  -8  10   3      599.47      593.70      7.63 o 
  -7  10   3      133.77      130.99      2.63 o 
  -6  10   3        6.42        3.15      0.60 o 
  -5  10   3      186.61      183.57      2.45 o 
  -4  10   3      245.89      265.13      2.88 o 
  -3  10   3      459.49      425.52      3.77 o 
  -2  10   3        0.54        0.84      0.44 o 
  -1  10   3     1492.45     1528.28     10.66 o 
   0  10   3      495.74      527.58      4.43 o 
   1  10   3        3.48        4.36      0.47 o 
   2  10   3       77.32       94.01      1.72 o 
   3  10   3      549.79      553.23      5.52 o 
   4  10   3      103.08       89.18      1.92 o 
   5  10   3       55.56       69.10      2.69 o 
   6  10   3      122.65      117.41      2.67 o 
   7  10   3      113.30      106.67      2.68 o 
   8  10   3        0.76       -0.15      0.90 o 
   9  10   3      108.40      121.90      3.91 o 
  10  10   3       20.81       23.00      2.33 o 
  11  10   3       10.81       14.67      2.21 o 
  12  10   3        3.21        4.85      2.07 o 
  13  10   3        0.54       -0.16      2.18 o 
  14  10   3        2.76        2.31      2.00 o 
 -16  11   3        9.57        8.59      3.03 o 
 -15  11   3        0.23        4.08      2.41 o 
 -14  11   3       71.17       63.96      4.08 o 
 -13  11   3       39.86       43.30      3.51 o 
 -12  11   3        0.78        1.43      1.33 o 
 -11  11   3       32.49       31.95      2.58 o 
 -10  11   3       82.09       85.38      2.99 o 
  -9  11   3        3.97        3.13      1.03 o 
  -8  11   3       27.07       35.18      1.89 o 
  -7  11   3      241.33      247.95      6.22 o 
  -6  11   3       61.38       64.89      1.73 o 
  -5  11   3        1.26        0.81      0.47 o 
  -4  11   3     1287.40     1259.36      9.69 o 
  -3  11   3        0.19       -0.34      0.37 o 
  -2  11   3      258.44      241.93      2.72 o 
  -1  11   3       37.87       48.65      1.18 o 
   0  11   3       13.28       10.91      0.65 o 
   1  11   3      248.01      292.87      3.39 o 
   2  11   3        2.00        1.75      0.56 o 
   3  11   3      538.80      447.80      5.05 o 
   4  11   3       34.82       24.46      1.20 o 
   5  11   3       70.52       61.28      1.97 o 
   6  11   3        9.61        5.93      1.01 o 
   7  11   3        1.33        1.53      0.96 o 
   8  11   3       54.41       64.65      2.55 o 
   9  11   3        7.30        6.93      1.43 o 
  10  11   3        4.68        5.42      1.70 o 
  11  11   3        6.16        5.89      1.82 o 
  12  11   3        8.97        6.58      2.13 o 
  13  11   3        0.10        1.68      2.65 o 
 -15  12   3        0.86        1.80      2.36 o 
 -14  12   3        4.25        1.27      1.71 o 
 -13  12   3       14.72       13.73      2.21 o 
 -12  12   3        4.10        3.14      1.43 o 
 -11  12   3       41.26       51.33      4.00 o 
 -10  12   3       31.80       31.12      2.09 o 
  -9  12   3       87.11       98.46      3.11 o 
  -8  12   3        4.87        4.59      1.86 o 
  -7  12   3      304.92      297.05      4.92 o 
  -6  12   3      158.03      155.74      3.21 o 
  -5  12   3      294.81      284.03      3.63 o 
  -4  12   3      489.52      475.35      4.76 o 
  -3  12   3       18.21       19.78      0.89 o 
  -2  12   3     1366.23     1351.27     11.80 o 
  -1  12   3       60.33       72.38      1.94 o 
   0  12   3        3.47        1.70      0.52 o 
   1  12   3      378.19      359.64      4.31 o 
   2  12   3      293.49      237.22      3.36 o 
   3  12   3        3.86        8.15      1.03 o 
   4  12   3        0.61        0.14      0.59 o 
   5  12   3       53.04       49.72      1.86 o 
   6  12   3       48.04       48.12      1.94 o 
   7  12   3        2.04        3.93      1.00 o 
   8  12   3        0.38        1.90      0.94 o 
   9  12   3       51.42       55.51      3.23 o 
  10  12   3        0.05       -2.56      1.28 o 
  11  12   3        6.34        4.69      1.81 o 
  12  12   3        5.36        3.11      2.15 o 
  13  12   3       14.58       10.51      2.56 o 
 -15  13   3        1.71        2.26      2.38 o 
 -14  13   3       12.78       12.45      4.09 o 
 -13  13   3        3.79        4.68      2.40 o 
 -12  13   3        3.17        5.00      1.65 o 
 -11  13   3        4.39        2.02      1.25 o 
 -10  13   3       33.45       30.46      3.38 o 
  -9  13   3       19.06       16.40      1.55 o 
  -8  13   3       16.61       13.98      1.40 o 
  -7  13   3       54.15       55.88      2.94 o 
  -6  13   3       25.83       23.59      1.49 o 
  -5  13   3        8.15        7.46      1.00 o 
  -4  13   3      298.04      274.92      3.77 o 
  -3  13   3      117.66      120.61      2.14 o 
  -2  13   3       99.90       90.50      2.07 o 
  -1  13   3      185.09      178.16      2.62 o 
   0  13   3      115.82      106.72      2.17 o 
   1  13   3       49.88       60.06      1.67 o 
   2  13   3       46.87       42.99      1.85 o 
   3  13   3      231.86      209.55      3.52 o 
   4  13   3        1.41        1.28      0.74 o 
   5  13   3      203.04      185.89      3.51 o 
   6  13   3        6.47        3.45      0.94 o 
   7  13   3       89.13       81.68      2.59 o 
   8  13   3       83.08       80.99      2.73 o 
   9  13   3       53.02       47.67      2.73 o 
  10  13   3       27.45       27.04      2.40 o 
  11  13   3       20.33       23.07      2.59 o 
  12  13   3       12.57       11.37      2.55 o 
 -14  14   3        4.43        4.38      2.09 o 
 -13  14   3        1.26        5.56      2.05 o 
 -12  14   3        9.30       12.39      2.22 o 
 -11  14   3      151.65      150.52      6.30 o 
 -10  14   3        0.37        0.54      1.05 o 
  -9  14   3      188.38      193.47      4.22 o 
  -8  14   3      577.61      553.06      7.72 o 
  -7  14   3      394.37      398.58      6.07 o 
  -6  14   3       19.83       23.83      1.98 o 
  -5  14   3      108.94      102.73      3.02 o 
  -4  14   3      575.62      559.42      7.62 o 
  -3  14   3      117.33      119.16      3.07 o 
  -2  14   3      273.21      253.14      3.62 o 
  -1  14   3      309.20      296.96      4.01 o 
   0  14   3      734.77      712.31      7.32 o 
   1  14   3       10.03       15.08      1.07 o 
   2  14   3      213.03      198.59      3.46 o 
   3  14   3       34.62       36.08      1.61 o 
   4  14   3       71.53       77.22      2.70 o 
   5  14   3       54.78       52.91      2.06 o 
   6  14   3        5.19        4.28      1.06 o 
   7  14   3       88.37       86.00      2.74 o 
   8  14   3       74.82       74.10      3.17 o 
   9  14   3       74.89       76.67      3.07 o 
  10  14   3      102.04      111.13      4.00 o 
  11  14   3        1.70        2.67      1.74 o 
  12  14   3        0.03        2.56      2.02 o 
 -14  15   3        0.21        1.21      2.26 o 
 -13  15   3       53.65       59.35      4.63 o 
 -12  15   3       35.14       33.53      3.31 o 
 -11  15   3        0.69        0.71      1.17 o 
 -10  15   3       98.54       96.31      3.20 o 
  -9  15   3       23.18       20.59      1.80 o 
  -8  15   3       42.50       44.89      2.28 o 
  -7  15   3       31.73       31.55      1.87 o 
  -6  15   3       56.55       53.40      2.75 o 
  -5  15   3       43.03       39.44      1.88 o 
  -4  15   3       20.82       20.83      1.46 o 
  -3  15   3        0.05        0.12      0.66 o 
  -2  15   3       76.80       75.37      2.07 o 
  -1  15   3        0.07        0.50      0.67 o 
   0  15   3      209.34      201.26      3.50 o 
   1  15   3      522.60      532.41      6.53 o 
   2  15   3       18.08       18.93      1.32 o 
   3  15   3       41.06       40.73      1.78 o 
   4  15   3       24.23       21.74      1.63 o 
   5  15   3        0.92        0.31      0.80 o 
   6  15   3       37.50       42.51      2.03 o 
   7  15   3       42.24       50.26      2.30 o 
   8  15   3       70.41       74.30      2.78 o 
   9  15   3       26.69       27.27      3.87 o 
  10  15   3        4.02        2.00      1.53 o 
  11  15   3       16.06       14.57      2.36 o 
 -13  16   3        3.35        1.12      1.85 o 
 -12  16   3        0.55        1.86      1.60 o 
 -11  16   3        1.76        2.96      1.45 o 
 -10  16   3       41.48       38.44      5.36 o 
  -9  16   3        5.81        5.88      1.33 o 
  -8  16   3        2.60        2.53      1.17 o 
  -7  16   3       20.40       18.76      1.61 o 
  -6  16   3       21.93       19.46      1.60 o 
  -5  16   3       59.19       57.27      2.26 o 
  -4  16   3        5.84        4.13      1.02 o 
  -3  16   3        3.28        2.16      0.83 o 
  -2  16   3       22.86       22.14      1.45 o 
  -1  16   3        3.81        3.64      0.88 o 
   0  16   3       24.89       21.39      1.40 o 
   1  16   3       99.05      100.67      2.57 o 
   2  16   3        1.17        1.29      0.84 o 
   3  16   3        0.66        1.09      0.91 o 
   4  16   3        6.84        3.28      0.99 o 
   5  16   3        0.00       -0.06      0.84 o 
   6  16   3      160.55      170.55      3.77 o 
   7  16   3        7.62        8.70      1.38 o 
   8  16   3      289.00      301.06      5.43 o 
   9  16   3        6.58        7.99      1.64 o 
  10  16   3       25.66       22.42      2.31 o 
  11  16   3       23.08       26.15      2.83 o 
 -13  17   3        7.25        7.83      2.06 o 
 -12  17   3        5.68        5.44      1.80 o 
 -11  17   3       14.20       17.40      2.68 o 
 -10  17   3        3.42        0.09      1.41 o 
  -9  17   3        1.09        1.98      1.17 o 
  -8  17   3        0.04        1.48      1.12 o 
  -7  17   3        3.51        5.54      1.23 o 
  -6  17   3       28.51       32.58      2.61 o 
  -5  17   3        2.48        0.57      1.28 o 
  -4  17   3       38.12       37.84      2.12 o 
  -3  17   3      124.05      123.27      4.42 o 
  -2  17   3       40.53       40.79      2.05 o 
  -1  17   3        0.24       -0.63      0.77 o 
   0  17   3      116.62      112.32      2.77 o 
   1  17   3       70.22       82.26      2.51 o 
   2  17   3       17.10       19.36      1.47 o 
   3  17   3       65.84       63.10      2.47 o 
   4  17   3        5.43        3.61      1.09 o 
   5  17   3      334.23      345.09      5.19 o 
   6  17   3        4.59        5.03      1.49 o 
   7  17   3      121.33      113.61      3.31 o 
   8  17   3      151.42      150.23      4.08 o 
   9  17   3        1.89        2.85      1.43 o 
  10  17   3       29.43       32.91      2.49 o 
 -12  18   3        3.23        3.37      1.97 o 
 -11  18   3       33.29       36.09      3.27 o 
 -10  18   3        2.33        2.18      1.59 o 
  -9  18   3      183.86      194.89      5.33 o 
  -8  18   3      155.57      150.36      4.45 o 
  -7  18   3       16.74       19.23      1.77 o 
  -6  18   3        6.42        6.34      1.29 o 
  -5  18   3        0.06        1.04      0.99 o 
  -4  18   3       41.10       37.89      2.04 o 
  -3  18   3       62.26       59.49      2.79 o 
  -2  18   3        9.15       10.35      1.47 o 
  -1  18   3      193.20      189.68      3.73 o 
   0  18   3      309.68      309.03      4.94 o 
   1  18   3       18.02       16.85      1.87 o 
   2  18   3       40.46       39.84      2.11 o 
   3  18   3        0.64        0.71      1.04 o 
   4  18   3       15.76       17.00      1.59 o 
   5  18   3       11.94       11.18      1.72 o 
   6  18   3       64.54       63.76      3.21 o 
   7  18   3       65.03       60.18      2.82 o 
   8  18   3       47.45       57.06      3.65 o 
   9  18   3        0.87        0.69      1.41 o 
 -11  19   3       12.73       11.09      2.43 o 
 -10  19   3        1.51        1.23      1.52 o 
  -9  19   3        0.02        2.15      1.58 o 
  -8  19   3        4.88        6.17      2.04 o 
  -7  19   3        1.81        3.14      1.46 o 
  -6  19   3       87.94       88.56      3.03 o 
  -5  19   3       43.81       40.91      2.93 o 
  -4  19   3        4.59        6.07      1.27 o 
  -3  19   3        2.49        2.68      1.13 o 
  -2  19   3        0.88       -0.86      0.96 o 
  -1  19   3       45.58       42.33      2.01 o 
   0  19   3      163.99      160.09      3.62 o 
   1  19   3       59.07       59.02      2.32 o 
   2  19   3       22.19       21.42      1.80 o 
   3  19   3        0.20        3.03      1.18 o 
   4  19   3        0.38       -0.32      1.00 o 
   5  19   3      127.71      131.36      3.41 o 
   6  19   3       18.71       17.44      1.81 o 
   7  19   3        0.00       -0.19      1.23 o 
   8  19   3       10.71       10.66      1.77 o 
 -10  20   3        7.29        6.47      1.88 o 
  -9  20   3        2.73        1.49      1.57 o 
  -8  20   3       35.10       34.48      3.26 o 
  -7  20   3       56.31       49.03      2.93 o 
  -6  20   3        7.00        6.30      1.58 o 
  -5  20   3        9.16        4.84      1.45 o 
  -4  20   3       17.67       13.98      1.59 o 
  -3  20   3        0.32        0.46      1.06 o 
  -2  20   3       53.76       59.97      3.34 o 
  -1  20   3        1.14        1.27      1.11 o 
   0  20   3       26.31       25.13      1.75 o 
   1  20   3        9.69        6.04      1.26 o 
   2  20   3        8.60        9.84      1.59 o 
   3  20   3        0.27        0.97      1.24 o 
   4  20   3        0.85        0.73      1.18 o 
   5  20   3       49.92       58.73      3.32 o 
   6  20   3        5.56        6.17      1.51 o 
   7  20   3       20.28       20.06      2.07 o 
  -9  21   3        3.73        1.75      2.02 o 
  -8  21   3       10.13        9.64      1.90 o 
  -7  21   3       64.10       71.41      3.41 o 
  -6  21   3      106.06      113.15      3.99 o 
  -5  21   3       40.59       46.57      2.78 o 
  -4  21   3       27.60       28.21      2.28 o 
  -3  21   3       19.74       17.37      1.89 o 
  -2  21   3        0.56       -0.87      1.16 o 
  -1  21   3        1.23        3.66      1.38 o 
   0  21   3       10.87        9.80      1.53 o 
   1  21   3       25.38       22.52      1.93 o 
   2  21   3        0.11        0.82      1.23 o 
   3  21   3        0.19        2.29      1.28 o 
   4  21   3       12.06       11.91      1.62 o 
   5  21   3        2.42        2.44      1.29 o 
   6  21   3       15.80       15.69      2.26 o 
  -7  22   3        8.14        8.87      1.83 o 
  -6  22   3        2.76        3.62      1.55 o 
  -5  22   3       45.69       45.73      3.06 o 
  -4  22   3        0.53        2.22      1.38 o 
  -3  22   3       71.75       73.54      3.19 o 
  -2  22   3        7.72        5.32      1.51 o 
  -1  22   3       83.61       82.91      3.35 o 
   0  22   3       69.29       68.65      3.09 o 
   1  22   3       21.50       19.73      1.85 o 
   2  22   3        2.98        3.78      1.38 o 
   3  22   3        7.42        7.55      1.55 o 
   4  22   3        8.51        9.40      1.56 o 
  -5  23   3        0.28        2.03      2.20 o 
  -4  23   3       33.42       32.21      3.54 o 
  -3  23   3       23.22       25.02      3.21 o 
  -2  23   3       28.13       31.28      3.47 o 
  -1  23   3       29.53       31.61      3.46 o 
   0  23   3      153.96      151.25      6.14 o 
   1  23   3       42.41       37.54      3.71 o 
   2  23   3       14.51       16.96      2.84 o 
 -18   0   4       20.18       22.91      5.43 o 
 -17   0   4        3.64        3.71      3.71 o 
 -16   0   4       87.85       83.81      7.94 o 
 -15   0   4       60.60       56.60      6.42 o 
 -14   0   4      110.51      124.46      8.34 o 
 -13   0   4     1360.53     1386.72     35.95 o 
 -12   0   4       91.39       92.39      4.56 o 
 -11   0   4      147.33      128.35      5.10 o 
 -10   0   4     1037.02      991.75     12.86 o 
  -9   0   4     2231.35     2210.17     25.70 o 
  -8   0   4     1933.99     1935.62     43.30 o 
  -7   0   4     1819.56     1958.63     30.50 o 
  -6   0   4     8980.99     9684.31    139.43 o 
  -5   0   4      888.82      968.25     10.61 o 
  -4   0   4      483.18      568.75      7.14 o 
  -3   0   4     2684.86     2490.80     33.81 o 
  -2   0   4     1088.82     1169.50     31.18 o 
  -1   0   4     1127.18     1273.55     26.58 o 
   0   0   4       37.62       33.96      1.46 o 
   1   0   4    12971.12    13263.60    175.39 o 
   2   0   4     2260.02     2694.69     31.61 o 
   3   0   4      207.89      239.21      3.65 o 
   4   0   4        0.94        5.90      0.87 o 
   5   0   4     1157.25     1234.23     18.41 o 
   6   0   4      510.25      461.55      8.96 o 
   7   0   4       19.55       32.03      3.42 o 
   8   0   4        0.76        4.01      1.78 o 
   9   0   4      254.58      235.43     22.61 o 
  10   0   4        3.82        8.14      3.18 o 
  11   0   4       46.63       60.91      6.69 o 
  12   0   4        4.71       -0.33      2.85 o 
  13   0   4       27.55       14.90      4.57 o 
  14   0   4        0.24        4.70      3.97 o 
  15   0   4       11.62       22.38      5.89 o 
 -18   1   4       50.15       36.54      6.16 o 
 -17   1   4       33.93       36.27      6.42 o 
 -16   1   4        5.12        0.39      2.12 o 
 -15   1   4        3.78        1.48      2.52 o 
 -14   1   4        0.42       -1.67      1.63 o 
 -13   1   4       13.88       21.54      2.53 o 
 -12   1   4       13.60       12.54      1.63 o 
 -11   1   4       80.60       97.13      3.72 o 
 -10   1   4        0.66        1.25      0.58 o 
  -9   1   4       12.81       17.85      1.24 o 
  -8   1   4       30.60       37.33      1.43 o 
  -7   1   4      450.45      486.90      6.65 o 
  -6   1   4      695.50      798.69      9.56 o 
  -5   1   4     1134.02     1302.65     12.26 o 
  -4   1   4      112.76      117.72      1.38 o 
  -3   1   4     2296.07     2483.31     22.36 o 
  -2   1   4     1501.58     1655.55     20.35 o 
  -1   1   4      738.64      798.23     10.14 o 
   0   1   4      797.15      810.72      8.14 o 
   1   1   4      600.86      634.51      7.48 o 
   2   1   4        5.89       12.45      0.51 o 
   3   1   4      517.01      550.46      4.59 o 
   4   1   4       65.15       81.68      1.67 o 
   5   1   4       11.00        5.18      0.84 o 
   6   1   4        9.36       11.12      1.12 o 
   7   1   4      247.99      216.30      4.12 o 
   8   1   4      183.25      153.19      4.82 o 
   9   1   4       28.51       18.39      2.87 o 
  10   1   4        2.49        0.60      1.73 o 
  11   1   4        4.13        3.72      2.07 o 
  12   1   4        1.55        2.01      2.10 o 
  13   1   4        5.21        1.81      2.29 o 
  14   1   4       24.21       24.64      4.02 o 
  15   1   4       15.92       13.37      3.58 o 
 -18   2   4        6.16       -0.53      3.58 o 
 -17   2   4        0.01       -3.05      2.85 o 
 -16   2   4       27.76       25.16      3.60 o 
 -15   2   4       45.93       36.49      3.84 o 
 -14   2   4        7.93        5.75      2.22 o 
 -13   2   4        9.17        9.49      2.09 o 
 -12   2   4        4.23        4.62      1.51 o 
 -11   2   4       16.20       18.53      1.47 o 
 -10   2   4        4.95        4.90      1.37 o 
  -9   2   4       13.90       12.35      0.87 o 
  -8   2   4       96.73      120.01      2.25 o 
  -7   2   4      137.09      161.77      2.42 o 
  -6   2   4     1467.74     1652.59     15.54 o 
  -5   2   4      645.10      721.14      6.37 o 
  -4   2   4       16.83       11.24      0.51 o 
  -3   2   4      356.75      371.09      4.45 o 
  -2   2   4        6.59        8.02      0.63 o 
  -1   2   4       42.89       47.05      1.86 o 
   0   2   4        5.20        2.05      0.37 o 
   1   2   4      579.86      659.43      6.57 o 
   2   2   4      279.70      347.08      3.15 o 
   3   2   4       47.06       38.58      0.91 o 
   4   2   4      447.30      466.15      4.95 o 
   5   2   4      255.79      257.72      3.84 o 
   6   2   4        0.00        0.29      0.69 o 
   7   2   4       41.67       37.86      2.33 o 
   8   2   4        0.01       -1.71      0.88 o 
   9   2   4      100.16       90.18      3.98 o 
  10   2   4        0.45        0.97      1.36 o 
  11   2   4        2.92        7.87      2.46 o 
  12   2   4        5.75        4.45      2.46 o 
  13   2   4        7.95        9.74      2.92 o 
  14   2   4        0.07        2.56      2.61 o 
 -18   3   4       55.03       45.02      6.75 o 
 -17   3   4        4.72        1.85      3.64 o 
 -16   3   4       42.81       36.61      5.63 o 
 -15   3   4       28.16       27.48      3.56 o 
 -14   3   4        7.21        4.99      3.34 o 
 -13   3   4       17.41       21.31      2.22 o 
 -12   3   4       36.20       36.92      3.08 o 
 -11   3   4      270.75      284.74      6.24 o 
 -10   3   4       14.73        9.79      1.04 o 
  -9   3   4      200.44      212.83      3.18 o 
  -8   3   4        2.76        4.01      0.58 o 
  -7   3   4     1217.39     1230.58     11.19 o 
  -6   3   4      905.77      982.19      9.16 o 
  -5   3   4      483.28      546.68      4.60 o 
  -4   3   4      429.27      441.20      3.79 o 
  -3   3   4     4429.05     4690.78     37.63 o 
  -2   3   4     1528.40     1637.01     15.50 o 
  -1   3   4      874.70      934.90      8.83 o 
   0   3   4      362.20      387.45      3.64 o 
   1   3   4      510.76      522.45      4.39 o 
   2   3   4      405.04      444.76      3.85 o 
   3   3   4      373.78      358.60      3.71 o 
   4   3   4      207.12      219.82      2.81 o 
   5   3   4      126.99      139.68      2.39 o 
   6   3   4       28.14       28.11      1.55 o 
   7   3   4       18.02       16.88      1.52 o 
   8   3   4       93.65       78.02      3.54 o 
   9   3   4        2.19        1.43      1.43 o 
  10   3   4        1.42        1.98      1.52 o 
  11   3   4       41.38       27.44      3.87 o 
  12   3   4        6.43        2.25      5.46 o 
  13   3   4        8.18        7.56      5.30 o 
  14   3   4       49.93       53.96      8.28 o 
 -18   4   4       15.42       14.83      4.77 o 
 -17   4   4        2.73        2.38      3.58 o 
 -16   4   4      212.87      228.07     11.98 o 
 -15   4   4        0.10        0.99      2.91 o 
 -14   4   4       38.97       37.77      3.67 o 
 -13   4   4      571.16      589.73      9.63 o 
 -12   4   4      159.57      164.27      4.27 o 
 -11   4   4      293.58      267.14      5.35 o 
 -10   4   4      450.94      423.63      5.66 o 
  -9   4   4     2067.01     2050.25     18.09 o 
  -8   4   4      138.30      127.08      2.24 o 
  -7   4   4      171.23      183.45      3.52 o 
  -6   4   4     1062.10     1062.72      7.99 o 
  -5   4   4     3545.99     3688.73     26.80 o 
  -4   4   4       34.48       28.25      0.85 o 
  -3   4   4     1169.68     1055.30      8.80 o 
  -2   4   4        0.72       -0.37      0.34 o 
  -1   4   4     1095.23     1132.63     10.35 o 
   0   4   4       42.79       19.92      0.60 o 
   1   4   4     2606.79     2397.10     19.16 o 
   2   4   4        9.72        7.95      0.43 o 
   3   4   4       66.62       52.87      1.16 o 
   4   4   4      331.00      312.73      3.81 o 
   5   4   4       15.94       15.03      1.14 o 
   6   4   4      378.14      314.96      5.02 o 
   7   4   4       37.07       34.87      2.18 o 
   8   4   4        2.66       -1.51      1.11 o 
   9   4   4        0.85        0.34      1.31 o 
  10   4   4        1.41        2.42      1.97 o 
  11   4   4       29.69       34.94      5.00 o 
  12   4   4       35.33       41.58      4.32 o 
  13   4   4        0.07        1.44      4.97 o 
  14   4   4        0.26        1.67      2.52 o 
 -18   5   4        0.03        1.85      3.71 o 
 -17   5   4      109.48      116.59      9.07 o 
 -16   5   4       11.69       10.53      4.17 o 
 -15   5   4        0.32        3.05      2.91 o 
 -14   5   4        2.10        4.21      1.64 o 
 -13   5   4        0.11        1.19      1.30 o 
 -12   5   4        0.26       -0.58      1.00 o 
 -11   5   4        8.34        3.96      1.13 o 
 -10   5   4      150.51      179.27      3.64 o 
  -9   5   4      170.25      163.97      2.66 o 
  -8   5   4      470.48      485.35      4.89 o 
  -7   5   4        0.21       -0.05      0.32 o 
  -6   5   4        0.21        1.14      0.41 o 
  -5   5   4     1206.70     1350.19     10.97 o 
  -4   5   4      132.66      130.93      1.92 o 
  -3   5   4      331.62      384.84      3.86 o 
  -2   5   4        3.59        2.75      0.34 o 
  -1   5   4      277.86      243.28      2.48 o 
   0   5   4      161.35      149.40      1.93 o 
   1   5   4      157.35      192.51      1.95 o 
   2   5   4      177.50      181.68      2.07 o 
   3   5   4      267.47      288.81      2.79 o 
   4   5   4      317.49      254.14      3.46 o 
   5   5   4      618.41      560.20      6.59 o 
   6   5   4      487.34      481.97      6.92 o 
   7   5   4      938.71      873.93     14.24 o 
   8   5   4      145.11      120.99      4.39 o 
   9   5   4       20.21       18.11      2.26 o 
  10   5   4       22.42       18.64      2.46 o 
  11   5   4        1.94        2.37      1.74 o 
  12   5   4        0.46        0.76      2.03 o 
  13   5   4        4.24        4.44      2.49 o 
  14   5   4       11.48        5.25      2.25 o 
 -17   6   4        4.62        5.30      3.84 o 
 -16   6   4       10.59        9.14      4.04 o 
 -15   6   4       37.84       44.49      5.83 o 
 -14   6   4        0.15        0.12      1.39 o 
 -13   6   4       22.52       27.36      2.55 o 
 -12   6   4        7.64       10.96      1.59 o 
 -11   6   4        2.42        2.85      1.18 o 
 -10   6   4      247.45      217.95      4.13 o 
  -9   6   4        2.52        2.12      0.65 o 
  -8   6   4       54.90       43.95      1.24 o 
  -7   6   4       34.83       26.92      0.94 o 
  -6   6   4       64.85       75.67      1.36 o 
  -5   6   4      117.74      124.98      1.72 o 
  -4   6   4       97.16       88.31      1.52 o 
  -3   6   4       67.80       62.78      1.25 o 
  -2   6   4      930.93      967.53      8.30 o 
  -1   6   4      130.39      154.68      1.91 o 
   0   6   4      271.17      281.37      3.14 o 
   1   6   4       12.08       19.56      0.57 o 
   2   6   4      110.36      104.87      1.62 o 
   3   6   4      348.23      375.53      3.65 o 
   4   6   4      632.84      620.70      5.84 o 
   5   6   4        0.00        0.59      0.54 o 
   6   6   4        7.73        7.99      0.98 o 
   7   6   4       99.87      105.60      3.51 o 
   8   6   4       30.43       35.27      2.76 o 
   9   6   4        0.87       -1.06      1.29 o 
  10   6   4        0.02       -0.77      1.42 o 
  11   6   4       32.65       35.39      2.78 o 
  12   6   4       27.63       25.75      3.09 o 
  13   6   4        0.00        4.64      2.03 o 
  14   6   4        0.60        2.41      2.07 o 
 -17   7   4       40.24       42.57      6.16 o 
 -16   7   4        4.15        6.89      3.64 o 
 -15   7   4       46.47       46.65      4.18 o 
 -14   7   4       32.26       32.57      2.91 o 
 -13   7   4       13.59        6.09      1.86 o 
 -12   7   4       21.47       20.53      2.17 o 
 -11   7   4       67.85       65.10      2.75 o 
 -10   7   4      220.31      222.29      4.97 o 
  -9   7   4       61.67       60.90      2.54 o 
  -8   7   4      435.84      455.58      5.07 o 
  -7   7   4      417.34      416.91      4.16 o 
  -6   7   4        0.25        0.37      0.34 o 
  -5   7   4      571.24      620.92      5.82 o 
  -4   7   4       17.60       20.47      0.69 o 
  -3   7   4        1.35        0.36      0.56 o 
  -2   7   4        1.10        0.50      0.34 o 
  -1   7   4      218.91      177.19      2.26 o 
   0   7   4        0.54        1.35      0.39 o 
   1   7   4        4.12        3.93      0.37 o 
   2   7   4      114.86       95.13      1.49 o 
   3   7   4      271.52      289.43      3.26 o 
   4   7   4      855.54      861.75      7.64 o 
   5   7   4       12.17       10.52      1.00 o 
   6   7   4      545.52      497.61      6.52 o 
   7   7   4      284.94      268.87      5.03 o 
   8   7   4        0.07        1.09      1.08 o 
   9   7   4       18.32       26.05      2.22 o 
  10   7   4        2.08        0.19      1.26 o 
  11   7   4       29.03       27.42      2.62 o 
  12   7   4        0.05       -0.64      1.65 o 
  13   7   4       11.74       10.35      2.44 o 
  14   7   4       11.71        8.59      2.46 o 
 -17   8   4       49.52       52.04      6.69 o 
 -16   8   4      132.66      100.30      8.01 o 
 -15   8   4        6.00        6.48      2.06 o 
 -14   8   4       77.28       74.39      3.98 o 
 -13   8   4      243.21      256.35      6.78 o 
 -12   8   4      180.83      170.55      5.17 o 
 -11   8   4       32.73       26.90      2.06 o 
 -10   8   4      157.82      165.01      4.16 o 
  -9   8   4     1101.65     1087.05     12.76 o 
  -8   8   4       19.54       21.09      1.04 o 
  -7   8   4      162.13      167.89      2.58 o 
  -6   8   4      732.81      713.69      6.24 o 
  -5   8   4     2488.18     2531.46     18.58 o 
  -4   8   4        1.53        1.82      0.46 o 
  -3   8   4      582.15      537.86      5.26 o 
  -2   8   4      136.36      131.41      2.02 o 
  -1   8   4      737.74      714.17      6.10 o 
   0   8   4      404.29      366.02      3.60 o 
   1   8   4      785.06      750.18      5.76 o 
   2   8   4      745.05      702.59      5.87 o 
   3   8   4        5.79        7.00      0.61 o 
   4   8   4      643.97      601.53      7.40 o 
   5   8   4       10.30        7.36      0.94 o 
   6   8   4      122.11      105.90      2.72 o 
   7   8   4       34.24       32.84      1.95 o 
   8   8   4       10.23       13.87      1.84 o 
   9   8   4        0.86       -0.07      1.22 o 
  10   8   4       11.05        6.04      1.61 o 
  11   8   4       19.83       23.57      2.50 o 
  12   8   4       18.61       19.53      2.80 o 
  13   8   4        3.18        6.29      3.31 o 
  14   8   4        1.21        0.41      1.94 o 
 -17   9   4        1.20        2.65      3.64 o 
 -16   9   4       11.91        5.99      2.60 o 
 -15   9   4        0.27        0.56      1.70 o 
 -14   9   4       12.67       11.04      2.12 o 
 -13   9   4       30.82       32.19      2.78 o 
 -12   9   4       12.91       11.39      2.07 o 
 -11   9   4       20.89       18.80      1.87 o 
 -10   9   4        0.05        0.20      0.96 o 
  -9   9   4       36.95       36.29      2.05 o 
  -8   9   4      255.38      252.27      5.11 o 
  -7   9   4      118.47      102.28      1.90 o 
  -6   9   4       34.22       32.11      1.06 o 
  -5   9   4      237.56      253.17      2.84 o 
  -4   9   4      133.39      129.84      2.08 o 
  -3   9   4      135.04      127.32      2.09 o 
  -2   9   4       51.03       52.39      1.42 o 
  -1   9   4      185.99      162.47      2.14 o 
   0   9   4      424.37      423.95      3.80 o 
   1   9   4      113.44      126.50      1.69 o 
   2   9   4        0.64        0.63      0.45 o 
   3   9   4       90.83       90.72      1.87 o 
   4   9   4      250.83      287.88      4.04 o 
   5   9   4       63.76       54.11      1.92 o 
   6   9   4      127.27      124.92      2.97 o 
   7   9   4       78.21       73.81      2.70 o 
   8   9   4      186.26      178.52      4.29 o 
   9   9   4       14.28        9.87      1.81 o 
  10   9   4       26.28       28.20      2.91 o 
  11   9   4       21.03       18.88      2.69 o 
  12   9   4        4.69        8.39      2.23 o 
  13   9   4        2.88        3.83      2.20 o 
 -16  10   4        2.78        2.43      2.31 o 
 -15  10   4       23.13       24.55      2.89 o 
 -14  10   4        1.12        0.25      1.49 o 
 -13  10   4       23.58       23.87      3.41 o 
 -12  10   4       40.29       46.30      2.80 o 
 -11  10   4        3.14        2.91      1.22 o 
 -10  10   4      160.34      134.92      4.83 o 
  -9  10   4       10.07        9.90      1.39 o 
  -8  10   4      568.60      547.85      8.45 o 
  -7  10   4       83.93       86.22      2.03 o 
  -6  10   4      280.16      270.07      3.36 o 
  -5  10   4      181.88      183.23      2.62 o 
  -4  10   4        5.11        4.29      0.55 o 
  -3  10   4       28.53       31.23      0.93 o 
  -2  10   4      336.98      326.54      3.81 o 
  -1  10   4        0.00        0.71      0.38 o 
   0  10   4       70.68       52.89      1.08 o 
   1  10   4       88.51       76.04      1.54 o 
   2  10   4       90.36       61.38      1.77 o 
   3  10   4      523.93      518.84      5.86 o 
   4  10   4        0.04        0.87      0.62 o 
   5  10   4       22.10       19.70      1.35 o 
   6  10   4       57.27       54.47      2.38 o 
   7  10   4        4.12        4.76      1.17 o 
   8  10   4        7.72       14.88      2.67 o 
   9  10   4       29.15       38.77      2.67 o 
  10  10   4       13.19        8.18      1.88 o 
  11  10   4       13.04       13.34      2.44 o 
  12  10   4       40.91       48.90      3.85 o 
  13  10   4        5.42        7.01      2.24 o 
 -16  11   4       23.48       22.98      3.74 o 
 -15  11   4       53.89       53.04      3.86 o 
 -14  11   4       52.53       46.13      3.65 o 
 -13  11   4        1.74        3.35      1.60 o 
 -12  11   4      132.08      128.63      5.80 o 
 -11  11   4      142.41      142.87      4.27 o 
 -10  11   4       71.29       69.84      2.99 o 
  -9  11   4      262.11      254.74      6.34 o 
  -8  11   4      610.77      627.34      9.47 o 
  -7  11   4      638.95      626.47      8.28 o 
  -6  11   4       66.97       66.22      1.84 o 
  -5  11   4      529.09      528.93      5.74 o 
  -4  11   4       47.25       44.44      1.22 o 
  -3  11   4       51.08       48.27      1.29 o 
  -2  11   4        9.28        6.79      0.63 o 
  -1  11   4      590.89      536.76      4.85 o 
   0  11   4      166.13      163.11      2.59 o 
   1  11   4       66.87       50.64      1.29 o 
   2  11   4      398.82      340.39      4.38 o 
   3  11   4      177.96      177.45      2.99 o 
   4  11   4       79.84       73.91      2.36 o 
   5  11   4       47.62       41.73      1.99 o 
   6  11   4       20.18       16.65      1.42 o 
   7  11   4       51.99       52.69      2.28 o 
   8  11   4        3.24        2.29      1.20 o 
   9  11   4        7.91        8.44      1.59 o 
  10  11   4       60.92       68.46      3.58 o 
  11  11   4      123.98      132.37      4.83 o 
  12  11   4        3.96        3.11      1.74 o 
  13  11   4        0.25        0.39      1.94 o 
 -16  12   4        5.46        7.14      5.89 o 
 -15  12   4       80.07       81.58      7.35 o 
 -14  12   4       74.23       74.34      4.20 o 
 -13  12   4      115.31      113.97      5.39 o 
 -12  12   4      153.64      149.83      4.69 o 
 -11  12   4        2.31        0.55      1.19 o 
 -10  12   4        0.06        0.58      1.06 o 
  -9  12   4      199.07      182.20      4.58 o 
  -8  12   4      249.20      241.66      6.03 o 
  -7  12   4      381.57      385.18      9.88 o 
  -6  12   4     2396.78     2346.19     24.28 o 
  -5  12   4       46.08       47.07      1.41 o 
  -4  12   4        0.23        0.51      0.50 o 
  -3  12   4       85.52       89.19      1.97 o 
  -2  12   4      123.13      103.49      2.06 o 
  -1  12   4       65.57       51.78      1.47 o 
   0  12   4      236.35      202.47      2.78 o 
   1  12   4      882.97      835.83      8.53 o 
   2  12   4       95.54      115.89      2.38 o 
   3  12   4       18.36       24.84      1.30 o 
   4  12   4       27.37       22.65      1.33 o 
   5  12   4       64.78       63.33      2.25 o 
   6  12   4       25.30       24.42      1.67 o 
   7  12   4       12.99       10.54      1.40 o 
   8  12   4        3.64        4.68      1.35 o 
   9  12   4       59.65       61.60      2.99 o 
  10  12   4        0.23        1.20      1.54 o 
  11  12   4        3.91        1.14      1.68 o 
  12  12   4        0.11       -1.96      1.63 o 
 -15  13   4        7.61       13.69      2.60 o 
 -14  13   4        6.49        4.68      1.91 o 
 -13  13   4       11.55       10.35      3.37 o 
 -12  13   4       19.10       15.07      2.06 o 
 -11  13   4        9.18        8.82      1.69 o 
 -10  13   4        1.74        0.58      1.11 o 
  -9  13   4       39.80       39.91      2.40 o 
  -8  13   4       19.18       21.83      1.55 o 
  -7  13   4       20.83       23.29      1.48 o 
  -6  13   4       39.40       36.52      2.09 o 
  -5  13   4       92.07       84.03      2.84 o 
  -4  13   4       22.27       23.16      1.50 o 
  -3  13   4      112.00      103.54      2.68 o 
  -2  13   4        2.00        1.30      0.62 o 
  -1  13   4       56.41       49.64      1.86 o 
   0  13   4       82.71       78.91      1.73 o 
   1  13   4      130.78      115.14      2.39 o 
   2  13   4        1.59        2.09      0.72 o 
   3  13   4        0.92        1.69      0.72 o 
   4  13   4       75.84       77.41      2.20 o 
   5  13   4       11.05        4.85      1.10 o 
   6  13   4      113.07      121.08      3.20 o 
   7  13   4       32.22       34.14      2.17 o 
   8  13   4       27.61       22.53      2.03 o 
   9  13   4        0.01       -1.15      1.19 o 
  10  13   4        6.92        5.24      1.76 o 
  11  13   4        0.73        1.04      1.61 o 
  12  13   4        2.46        5.84      2.02 o 
 -15  14   4        0.24        3.69      2.02 o 
 -14  14   4        1.11       -0.72      1.98 o 
 -13  14   4       13.97       15.58      2.38 o 
 -12  14   4       78.78       83.06      3.76 o 
 -11  14   4       16.18       14.04      1.95 o 
 -10  14   4       53.03       52.02      3.89 o 
  -9  14   4        0.49        0.54      1.01 o 
  -8  14   4       18.72       22.49      1.63 o 
  -7  14   4        1.20        1.47      0.87 o 
  -6  14   4       21.49       18.19      1.37 o 
  -5  14   4       29.52       22.61      1.39 o 
  -4  14   4        9.61        6.91      0.90 o 
  -3  14   4        4.10        3.81      1.02 o 
  -2  14   4       48.04       48.95      1.58 o 
  -1  14   4        9.54       12.50      0.99 o 
   0  14   4       66.97       74.15      1.96 o 
   1  14   4        1.24        1.86      0.73 o 
   2  14   4      116.36      117.77      2.59 o 
   3  14   4      234.34      247.77      4.30 o 
   4  14   4      102.26       95.96      2.65 o 
   5  14   4       26.50       28.08      1.83 o 
   6  14   4       27.64       21.52      1.69 o 
   7  14   4        9.22       14.02      1.59 o 
   8  14   4        9.50       14.30      1.92 o 
   9  14   4        1.99        0.26      1.30 o 
  10  14   4        1.03       -0.04      1.59 o 
  11  14   4       11.93       10.37      2.20 o 
 -14  15   4       12.31       11.24      2.41 o 
 -13  15   4        2.12        2.02      1.73 o 
 -12  15   4       15.74       13.40      2.26 o 
 -11  15   4      123.97      127.19      4.63 o 
 -10  15   4        7.92        5.90      1.76 o 
  -9  15   4      229.74      231.01      4.64 o 
  -8  15   4       43.12       47.87      2.19 o 
  -7  15   4      165.35      166.71      3.64 o 
  -6  15   4       65.42       68.26      2.32 o 
  -5  15   4        1.25        1.74      0.81 o 
  -4  15   4        0.90        0.96      1.03 o 
  -3  15   4      155.54      155.69      4.01 o 
  -2  15   4        0.93       -0.07      0.65 o 
  -1  15   4      137.11      139.18      2.73 o 
   0  15   4       92.85       86.73      2.18 o 
   1  15   4        0.52       -0.29      0.79 o 
   2  15   4      361.91      348.81      5.30 o 
   3  15   4        7.02        7.17      1.11 o 
   4  15   4        1.50        0.40      0.83 o 
   5  15   4      196.77      203.91      5.78 o 
   6  15   4       14.73       17.91      1.85 o 
   7  15   4      134.16      136.15      4.32 o 
   8  15   4        0.44        1.35      1.31 o 
   9  15   4        1.23        0.11      1.33 o 
  10  15   4       18.18       20.48      2.28 o 
  11  15   4        9.47        9.68      2.10 o 
 -13  16   4        0.23       -0.83      1.63 o 
 -12  16   4       93.46       91.59      4.41 o 
 -11  16   4       34.17       32.63      3.87 o 
 -10  16   4       12.15        6.54      1.47 o 
  -9  16   4       48.59       47.92      2.37 o 
  -8  16   4       36.07       33.43      2.49 o 
  -7  16   4       96.10      101.62      3.04 o 
  -6  16   4      579.35      584.09      7.88 o 
  -5  16   4       82.02       82.19      2.51 o 
  -4  16   4        2.99        1.22      0.82 o 
  -3  16   4       17.02       17.91      1.87 o 
  -2  16   4        0.87        0.81      0.74 o 
  -1  16   4        1.16        0.51      0.70 o 
   0  16   4       20.42       16.86      1.41 o 
   1  16   4      125.45      123.62      2.76 o 
   2  16   4      225.74      228.87      4.43 o 
   3  16   4       13.94       10.16      1.27 o 
   4  16   4       35.15       31.28      2.24 o 
   5  16   4       24.38       23.04      1.65 o 
   6  16   4        5.49        4.01      1.18 o 
   7  16   4       23.09       27.21      2.34 o 
   8  16   4        2.44        2.68      1.37 o 
   9  16   4       18.52       12.40      1.91 o 
  10  16   4        1.10        2.65      1.63 o 
 -13  17   4        1.21        3.34      1.92 o 
 -12  17   4        0.07        1.88      1.70 o 
 -11  17   4        1.50        0.34      2.08 o 
 -10  17   4       56.63       54.99      3.63 o 
  -9  17   4       15.45       17.04      1.74 o 
  -8  17   4      211.50      216.71      4.54 o 
  -7  17   4       50.81       47.25      3.60 o 
  -6  17   4       77.89       77.24      2.60 o 
  -5  17   4        5.22        6.09      1.09 o 
  -4  17   4      147.28      150.46      3.34 o 
  -3  17   4       40.94       35.33      3.83 o 
  -2  17   4       28.14       23.33      1.50 o 
  -1  17   4        1.12        0.75      1.10 o 
   0  17   4       41.88       48.35      1.90 o 
   1  17   4       16.38       16.23      1.30 o 
   2  17   4       16.24       14.86      1.40 o 
   3  17   4       11.39       16.37      1.53 o 
   4  17   4       22.80       22.03      1.87 o 
   5  17   4       69.65       65.42      2.49 o 
   6  17   4        0.16        0.80      1.11 o 
   7  17   4       66.16       70.84      3.16 o 
   8  17   4        7.80        7.50      1.70 o 
   9  17   4       19.51       25.56      2.40 o 
 -12  18   4       42.27       34.34      3.10 o 
 -11  18   4        6.39       10.07      2.53 o 
 -10  18   4        7.84        7.25      2.23 o 
  -9  18   4        0.98        3.24      1.50 o 
  -8  18   4      143.36      142.97      3.94 o 
  -7  18   4        3.31        1.91      1.07 o 
  -6  18   4        0.11       -0.37      0.93 o 
  -5  18   4       19.15       17.67      1.67 o 
  -4  18   4       19.19       19.72      1.51 o 
  -3  18   4        0.28       -0.97      0.96 o 
  -2  18   4       88.18       87.68      2.58 o 
  -1  18   4       55.01       51.39      2.59 o 
   0  18   4      261.98      267.61      4.38 o 
   1  18   4       82.32       87.36      2.85 o 
   2  18   4      248.06      258.68      5.76 o 
   3  18   4       12.32       11.30      1.43 o 
   4  18   4      216.53      222.71      5.05 o 
   5  18   4        8.41        6.12      1.68 o 
   6  18   4       23.20       20.79      1.86 o 
   7  18   4       33.86       37.84      2.35 o 
   8  18   4       11.37       12.07      1.90 o 
 -11  19   4       41.98       48.34      3.01 o 
 -10  19   4       25.02       25.26      3.11 o 
  -9  19   4      123.65      125.33      4.10 o 
  -8  19   4      101.78      106.12      5.65 o 
  -7  19   4       12.31       12.37      1.69 o 
  -6  19   4       25.93       27.46      1.80 o 
  -5  19   4       34.33       33.45      3.03 o 
  -4  19   4       55.49       61.25      2.29 o 
  -3  19   4        1.74        1.79      1.38 o 
  -2  19   4        2.43        2.38      1.36 o 
  -1  19   4      117.48      111.11      3.81 o 
   0  19   4      124.93      112.53      3.86 o 
   1  19   4        1.63        1.03      0.98 o 
   2  19   4      277.72      288.74      5.93 o 
   3  19   4       30.51       32.34      1.89 o 
   4  19   4       59.83       67.31      3.01 o 
   5  19   4       21.86       21.93      1.83 o 
   6  19   4       11.69        7.54      1.56 o 
   7  19   4        0.25        1.45      1.31 o 
   8  19   4        2.82        3.21      1.57 o 
 -10  20   4        0.17        0.18      1.40 o 
  -9  20   4       14.15       18.88      2.38 o 
  -8  20   4        2.95        4.21      1.79 o 
  -7  20   4       38.44       39.83      2.37 o 
  -6  20   4       60.54       56.26      3.95 o 
  -5  20   4      163.30      174.62      7.12 o 
  -4  20   4        0.61       -0.58      1.41 o 
  -3  20   4        7.26        7.29      1.91 o 
  -2  20   4       33.63       25.17      4.02 o 
  -1  20   4        0.48        0.65      1.51 o 
   0  20   4       21.25       23.27      6.80 o 
   1  20   4       24.25       27.46      3.06 o 
   2  20   4      348.64      372.80      8.17 o 
   3  20   4       49.69       49.43      3.93 o 
   4  20   4       58.03       69.65      3.46 o 
   5  20   4        0.57        1.66      1.16 o 
   6  20   4       15.13       19.30      2.08 o 
  -8  21   4       64.95       68.68      4.60 o 
  -7  21   4       94.97      106.35     11.73 o 
  -6  21   4       10.05       10.82      2.52 o 
  -5  21   4        0.72        3.81      2.13 o 
  -4  21   4       20.30       16.73      2.79 o 
  -3  21   4        8.31       11.63      2.54 o 
  -2  21   4       31.01       31.24      3.22 o 
  -1  21   4        5.21        6.82      3.46 o 
   0  21   4        9.80       11.39      2.41 o 
   1  21   4        0.54        2.87      2.07 o 
   2  21   4        0.87        0.00      1.61 o 
   3  21   4        1.92       -0.31      1.52 o 
   4  21   4        2.69        3.49      1.54 o 
   5  21   4        2.92        2.34      1.62 o 
  -7  22   4        6.26        3.00      2.30 o 
  -6  22   4       44.45       38.51      3.81 o 
  -5  22   4       22.20       28.58      3.40 o 
  -4  22   4       12.31       11.67      2.81 o 
  -3  22   4       25.69       28.05      3.27 o 
  -2  22   4        2.38        0.12      1.92 o 
  -1  22   4        5.28        5.07      2.19 o 
   0  22   4       82.18       66.27      4.43 o 
   1  22   4      109.01      110.90      5.37 o 
   2  22   4        4.07        8.41      3.56 o 
   3  22   4        0.95        0.21      1.69 o 
  -4  23   4        8.81        6.94      2.56 o 
  -3  23   4       11.73        7.83      2.56 o 
  -2  23   4        4.90        1.68      2.24 o 
  -1  23   4      125.07      147.28      6.86 o 
   0  23   4       82.05       83.43      5.03 o 
   1  23   4       17.42       15.10      2.94 o 
 -18   1   5       14.33       13.08      3.24 o 
 -17   1   5       34.06       31.52      4.00 o 
 -16   1   5       10.97        5.22      2.37 o 
 -15   1   5       88.01       88.04      5.23 o 
 -14   1   5       23.14       26.09      2.64 o 
 -13   1   5        6.32        4.23      1.34 o 
 -12   1   5      131.94      128.69      4.45 o 
 -11   1   5      162.11      140.20      3.70 o 
 -10   1   5      105.19      100.77      2.35 o 
  -9   1   5       29.65       56.74      3.49 o 
  -8   1   5       23.46       22.30      1.30 o 
  -7   1   5     3374.48     3649.82     38.45 o 
  -6   1   5      158.34      148.87      2.99 o 
  -5   1   5     1418.78     1592.91     12.54 o 
  -4   1   5      180.95      231.29      2.37 o 
  -3   1   5      216.94      242.26      2.72 o 
  -2   1   5     1265.61     1586.06     14.85 o 
  -1   1   5     2567.90     2855.77     26.01 o 
   0   1   5     1434.47     1780.54     16.88 o 
   1   1   5      181.03      176.08      2.08 o 
   2   1   5     1027.87     1046.15      9.18 o 
   3   1   5       94.65       89.46      1.71 o 
   4   1   5      100.69      121.09      2.43 o 
   5   1   5      538.29      510.70      6.79 o 
   6   1   5      127.86       88.02      2.96 o 
   7   1   5       45.07       39.59      2.36 o 
   8   1   5      121.94       96.46      3.55 o 
   9   1   5       43.97       40.83      3.04 o 
  10   1   5       11.10        9.85      2.15 o 
  11   1   5       13.96        6.95      2.95 o 
  12   1   5        9.96        9.62      2.88 o 
  13   1   5        7.02        8.16      2.91 o 
  14   1   5        9.16       11.53      3.53 o 
 -18   2   5        0.02       -1.28      3.91 o 
 -17   2   5      132.58      133.98      6.76 o 
 -16   2   5        0.53        1.43      2.98 o 
 -15   2   5       28.12       20.41      3.11 o 
 -14   2   5      177.46      177.73      5.61 o 
 -13   2   5       28.57       21.42      2.32 o 
 -12   2   5        0.03        1.14      1.03 o 
 -11   2   5      595.43      607.17     11.94 o 
 -10   2   5      154.69      104.32      2.64 o 
  -9   2   5      393.99      421.03      5.74 o 
  -8   2   5      396.42      374.57      5.02 o 
  -7   2   5     2990.93     3121.38     28.54 o 
  -6   2   5      106.41       95.82      1.68 o 
  -5   2   5      274.12      329.44      3.33 o 
  -4   2   5      606.91      583.42      5.52 o 
  -3   2   5     4887.76     5280.54     45.47 o 
  -2   2   5     3118.23     3403.98     28.16 o 
  -1   2   5     3131.48     3376.94     33.51 o 
   0   2   5      380.92      397.03      4.32 o 
   1   2   5     1155.88     1217.91     10.36 o 
   2   2   5       81.88       94.48      1.56 o 
   3   2   5      335.47      369.19      3.96 o 
   4   2   5       49.76       69.42      2.02 o 
   5   2   5      198.67      176.57      3.49 o 
   6   2   5      457.93      456.36      7.62 o 
   7   2   5      392.18      336.72      6.54 o 
   8   2   5        2.78        8.17      1.54 o 
   9   2   5       17.37       30.31      6.67 o 
  10   2   5        1.03        4.93      1.82 o 
  11   2   5       13.92       16.93      5.30 o 
  12   2   5        9.33       10.95      2.95 o 
  13   2   5      178.23      219.22      9.22 o 
  14   2   5        0.94        2.14      2.49 o 
 -18   3   5       31.80       43.63      6.22 o 
 -17   3   5        1.94        2.85      2.48 o 
 -16   3   5       29.12       28.60      4.34 o 
 -15   3   5      151.79      146.73      5.35 o 
 -14   3   5      118.91      113.95      4.51 o 
 -13   3   5       59.05       64.22      6.48 o 
 -12   3   5      100.19      102.13      3.35 o 
 -11   3   5       66.05       56.66      2.46 o 
 -10   3   5        3.21        3.94      0.87 o 
  -9   3   5     1426.90     1351.38     13.26 o 
  -8   3   5       53.61       47.40      1.58 o 
  -7   3   5       71.37       61.33      1.45 o 
  -6   3   5        1.69        0.94      0.30 o 
  -5   3   5      858.74      894.51      7.83 o 
  -4   3   5      183.29      238.06      2.76 o 
  -3   3   5       47.81       48.22      1.04 o 
  -2   3   5      890.51     1007.70      9.31 o 
  -1   3   5     3208.26     3409.48     28.61 o 
   0   3   5       34.26       31.57      0.87 o 
   1   3   5       54.17       70.24      1.39 o 
   2   3   5      590.86      516.08      4.94 o 
   3   3   5      759.65      754.16      7.28 o 
   4   3   5       16.90       23.22      1.22 o 
   5   3   5      436.06      436.44      6.15 o 
   6   3   5       10.11       10.93      1.60 o 
   7   3   5        3.11        1.60      1.10 o 
   8   3   5       32.66       35.03      2.42 o 
   9   3   5      103.12       96.05      4.31 o 
  10   3   5      338.15      358.51      8.91 o 
  11   3   5        0.02        2.17      2.12 o 
  12   3   5       15.90       18.96      3.60 o 
  13   3   5       44.96       47.10      5.08 o 
  14   3   5        6.08        6.19      2.99 o 
 -18   4   5        1.60       -1.06      2.91 o 
 -17   4   5       20.82       18.54      4.70 o 
 -16   4   5       22.52       18.40      3.25 o 
 -15   4   5        9.38        9.21      3.20 o 
 -14   4   5        2.03        2.31      1.56 o 
 -13   4   5       20.20       16.54      2.27 o 
 -12   4   5       35.42       42.78      2.70 o 
 -11   4   5        0.01        1.18      0.82 o 
 -10   4   5      139.09      126.60      2.95 o 
  -9   4   5       28.83       25.38      1.22 o 
  -8   4   5      289.52      269.41      4.11 o 
  -7   4   5       82.53       87.77      1.47 o 
  -6   4   5      497.90      500.60      4.40 o 
  -5   4   5      143.46      147.24      1.97 o 
  -4   4   5      423.08      443.83      4.31 o 
  -3   4   5       11.27       11.59      0.67 o 
  -2   4   5       70.13       87.72      1.66 o 
  -1   4   5      451.54      517.18      4.96 o 
   0   4   5      483.72      483.37      4.35 o 
   1   4   5       41.75       60.67      1.32 o 
   2   4   5      527.53      508.26      5.27 o 
   3   4   5      779.73      737.27      7.25 o 
   4   4   5        5.19        5.14      1.08 o 
   5   4   5      837.15      817.76     11.67 o 
   6   4   5       91.77       76.92      2.88 o 
   7   4   5        3.56        0.25      1.04 o 
   8   4   5       17.50       10.45      2.19 o 
   9   4   5       22.79       27.94      2.78 o 
  10   4   5        5.51        9.49      2.17 o 
  11   4   5       35.76       39.84      3.62 o 
  12   4   5       44.16       43.47      4.61 o 
  13   4   5       24.43       27.77      5.43 o 
  14   4   5        2.69        3.07      2.61 o 
 -18   5   5        8.03       17.54      4.83 o 
 -17   5   5        0.03       -2.12      2.78 o 
 -16   5   5        0.46       -2.25      2.85 o 
 -15   5   5       30.28       31.93      3.66 o 
 -14   5   5      137.33      141.27      5.02 o 
 -13   5   5       58.60       62.99      3.40 o 
 -12   5   5       30.53       29.86      2.78 o 
 -11   5   5       87.81       74.34      2.73 o 
 -10   5   5       57.59       56.83      2.08 o 
  -9   5   5      164.16      158.48      2.87 o 
  -8   5   5      105.86       99.65      2.68 o 
  -7   5   5        2.66        8.46      0.71 o 
  -6   5   5      384.13      405.26      3.41 o 
  -5   5   5     2909.33     3004.81     22.28 o 
  -4   5   5       13.22       21.29      0.74 o 
  -3   5   5        5.75        5.29      0.50 o 
  -2   5   5       56.35       45.83      1.22 o 
  -1   5   5     1927.09     1916.89     14.79 o 
   0   5   5        0.37        0.85      0.43 o 
   1   5   5       18.79       14.15      0.66 o 
   2   5   5      736.46      697.37      5.68 o 
   3   5   5     1408.65     1366.47     11.29 o 
   4   5   5      108.57      108.28      2.23 o 
   5   5   5      354.09      331.85      5.48 o 
   6   5   5        1.53        1.57      0.98 o 
   7   5   5        0.12        0.05      1.17 o 
   8   5   5        4.85        2.68      1.42 o 
   9   5   5       76.77       70.85      4.64 o 
  10   5   5        7.33        4.80      1.91 o 
  11   5   5        2.20        1.19      1.90 o 
  12   5   5        0.97        1.31      2.22 o 
  13   5   5       29.27       19.78      2.90 o 
 -17   6   5       15.86       22.24      4.90 o 
 -16   6   5        5.05        2.05      2.91 o 
 -15   6   5        6.71        5.79      2.65 o 
 -14   6   5       97.82       89.03      4.11 o 
 -13   6   5       54.08       54.49      2.79 o 
 -12   6   5      287.04      292.66     11.54 o 
 -11   6   5      158.40      160.70      5.01 o 
 -10   6   5      160.06      139.24      3.20 o 
  -9   6   5      286.47      287.27      3.74 o 
  -8   6   5      420.23      395.84      5.62 o 
  -7   6   5      852.96      841.57      7.87 o 
  -6   6   5      337.35      342.28      3.06 o 
  -5   6   5       93.36       91.54      1.54 o 
  -4   6   5     3669.65     3804.63     28.03 o 
  -3   6   5     1655.86     1772.35     12.84 o 
  -2   6   5      473.67      546.39      4.79 o 
  -1   6   5     2674.95     2833.73     19.71 o 
   0   6   5      677.58      693.08      5.87 o 
   1   6   5      560.50      523.01      5.15 o 
   2   6   5        7.23        6.07      0.50 o 
   3   6   5     3157.28     3080.99     22.63 o 
   4   6   5       12.26       12.27      0.91 o 
   5   6   5      380.55      383.75      5.95 o 
   6   6   5       37.64       45.85      2.73 o 
   7   6   5      458.53      411.34      7.29 o 
   8   6   5        3.38        2.74      1.35 o 
   9   6   5       34.31       51.22      3.54 o 
  10   6   5       65.03       77.94      3.63 o 
  11   6   5        0.37       -0.26      1.50 o 
  12   6   5       82.93       86.89      4.77 o 
  13   6   5        1.50        1.80      1.97 o 
 -17   7   5       11.72       18.67      4.70 o 
 -16   7   5       18.55       26.69      3.60 o 
 -15   7   5      110.37      110.31      8.51 o 
 -14   7   5       12.21       10.53      2.43 o 
 -13   7   5       23.70       32.58      2.34 o 
 -12   7   5      135.91      129.04      3.83 o 
 -11   7   5       91.15       83.99      2.97 o 
 -10   7   5       39.57       39.37      1.99 o 
  -9   7   5      810.20      779.28      8.23 o 
  -8   7   5       26.38       26.51      1.42 o 
  -7   7   5       71.23       69.71      1.60 o 
  -6   7   5       19.99       20.03      0.86 o 
  -5   7   5      215.84      192.00      2.58 o 
  -4   7   5      181.25      207.63      2.69 o 
  -3   7   5       22.63       29.07      0.84 o 
  -2   7   5      598.59      645.27      5.58 o 
  -1   7   5      801.97      841.34      6.97 o 
   0   7   5       36.64       43.86      1.17 o 
   1   7   5       30.55       30.09      1.06 o 
   2   7   5      101.85      100.70      1.56 o 
   3   7   5      329.25      330.09      3.76 o 
   4   7   5       49.50       37.30      1.42 o 
   5   7   5      129.99      126.10      3.05 o 
   6   7   5        0.02       -0.08      0.81 o 
   7   7   5        0.15        0.34      0.92 o 
   8   7   5        3.55        5.28      1.39 o 
   9   7   5        1.04        3.53      1.42 o 
  10   7   5      300.56      300.95      6.92 o 
  11   7   5        0.49        1.39      1.73 o 
  12   7   5       14.93       18.11      2.76 o 
  13   7   5        5.68        3.27      2.12 o 
 -17   8   5      114.80      125.59      8.74 o 
 -16   8   5        7.45        3.41      2.34 o 
 -15   8   5       53.38       57.09      4.46 o 
 -14   8   5        7.62        5.79      1.71 o 
 -13   8   5        5.35        4.63      1.57 o 
 -12   8   5       70.56       64.30      3.26 o 
 -11   8   5       22.56       26.40      3.01 o 
 -10   8   5        3.00        1.60      0.86 o 
  -9   8   5        0.00        0.81      0.90 o 
  -8   8   5       12.56       10.41      0.90 o 
  -7   8   5      160.90      160.31      2.69 o 
  -6   8   5      147.73      136.14      1.94 o 
  -5   8   5     1029.59     1049.18     11.06 o 
  -4   8   5      132.46      131.60      2.13 o 
  -3   8   5       10.86        8.68      0.59 o 
  -2   8   5      233.66      246.70      2.82 o 
  -1   8   5      200.60      212.92      2.64 o 
   0   8   5       46.13       49.07      1.31 o 
   1   8   5       48.88       47.19      1.23 o 
   2   8   5       41.81       38.00      1.04 o 
   3   8   5      419.77      403.89      6.16 o 
   4   8   5        0.43        0.28      0.64 o 
   5   8   5        4.76        4.91      0.95 o 
   6   8   5        0.00       -0.02      0.80 o 
   7   8   5        3.47        4.33      1.16 o 
   8   8   5        1.82        3.93      1.30 o 
   9   8   5       24.16       23.09      2.20 o 
  10   8   5      121.17      116.79      4.33 o 
  11   8   5      105.97      104.07      6.30 o 
  12   8   5        2.27        0.78      1.66 o 
  13   8   5       35.19       34.60      3.57 o 
 -17   9   5       37.21       35.22      5.36 o 
 -16   9   5       13.90       15.28      3.09 o 
 -15   9   5        5.75        2.83      2.12 o 
 -14   9   5       47.37       55.24      3.47 o 
 -13   9   5       49.36       53.90      3.23 o 
 -12   9   5       16.39       15.96      2.02 o 
 -11   9   5      104.41       96.14      3.50 o 
 -10   9   5       12.58        7.91      1.59 o 
  -9   9   5      257.10      272.58      5.53 o 
  -8   9   5      258.13      248.20      3.85 o 
  -7   9   5      450.50      437.46      5.13 o 
  -6   9   5      223.07      220.24      3.16 o 
  -5   9   5     1909.89     1919.51     17.67 o 
  -4   9   5        8.24        6.67      0.76 o 
  -3   9   5        1.03       -0.37      0.44 o 
  -2   9   5       62.98       52.02      1.31 o 
  -1   9   5      779.74      786.18      6.96 o 
   0   9   5      162.67      142.51      2.33 o 
   1   9   5       78.24       72.09      1.70 o 
   2   9   5       94.37      106.83      3.94 o 
   3   9   5     2080.92     1948.13     18.55 o 
   4   9   5      100.46       93.82      2.32 o 
   5   9   5        3.50        3.56      0.84 o 
   6   9   5       65.30       55.83      2.34 o 
   7   9   5       13.15       14.28      1.56 o 
   8   9   5        1.19        2.46      1.65 o 
   9   9   5        0.03       -1.26      1.20 o 
  10   9   5        0.16        1.37      1.43 o 
  11   9   5        3.94        1.45      1.57 o 
  12   9   5       12.10       14.21      2.27 o 
  13   9   5        3.71        2.74      2.09 o 
 -16  10   5        2.83        1.20      2.22 o 
 -15  10   5       16.43       14.90      3.34 o 
 -14  10   5       37.38       33.93      5.63 o 
 -13  10   5      174.54      183.09      5.60 o 
 -12  10   5       58.43       56.97      3.21 o 
 -11  10   5       39.27       35.93      2.61 o 
 -10  10   5       10.79       11.31      1.90 o 
  -9  10   5       56.12       54.96      2.40 o 
  -8  10   5       27.75       28.79      1.95 o 
  -7  10   5      534.46      539.78      6.12 o 
  -6  10   5      228.75      221.34      3.46 o 
  -5  10   5       37.22       37.11      2.10 o 
  -4  10   5      537.75      537.37      6.40 o 
  -3  10   5      327.11      330.57      4.52 o 
  -2  10   5        7.74       11.48      0.88 o 
  -1  10   5      330.31      361.92      4.24 o 
   0  10   5       91.22       89.06      2.75 o 
   1  10   5       84.75       64.07      2.04 o 
   2  10   5      105.25      116.13      2.28 o 
   3  10   5      148.26      136.33      2.73 o 
   4  10   5       37.58       36.40      1.60 o 
   5  10   5        8.29        9.43      1.06 o 
   6  10   5       63.96       75.22      2.64 o 
   7  10   5      103.80       96.03      4.15 o 
   8  10   5       18.31       24.04      2.00 o 
   9  10   5       17.30       23.89      2.31 o 
  10  10   5        3.66        4.39      1.65 o 
  11  10   5        1.82        2.68      2.06 o 
  12  10   5        5.18        9.93      2.06 o 
 -16  11   5        6.18        4.57      2.48 o 
 -15  11   5       12.53        9.68      2.24 o 
 -14  11   5        0.23       -0.43      1.45 o 
 -13  11   5       32.23       35.65      4.81 o 
 -12  11   5      104.70      100.02      3.69 o 
 -11  11   5       15.96       13.87      1.67 o 
 -10  11   5       45.27       44.64      2.39 o 
  -9  11   5        2.66        3.45      1.05 o 
  -8  11   5       10.93       12.62      2.17 o 
  -7  11   5      487.48      484.12      6.53 o 
  -6  11   5      188.38      189.94      3.39 o 
  -5  11   5      212.35      194.52      3.67 o 
  -4  11   5      234.48      246.63      4.14 o 
  -3  11   5       10.92       11.88      1.09 o 
  -2  11   5       26.47       16.17      1.10 o 
  -1  11   5       77.59       74.79      2.43 o 
   0  11   5      773.20      698.72      8.83 o 
   1  11   5      396.18      363.08      5.60 o 
   2  11   5      458.32      431.50      5.42 o 
   3  11   5        3.33        3.04      0.76 o 
   4  11   5       59.82       52.39      2.21 o 
   5  11   5      156.39      155.55      3.33 o 
   6  11   5       30.57       35.76      2.07 o 
   7  11   5       37.73       40.90      2.28 o 
   8  11   5       50.99       48.05      2.59 o 
   9  11   5        3.29        1.76      1.71 o 
  10  11   5       71.71       70.31      3.64 o 
  11  11   5        2.74        2.64      1.71 o 
  12  11   5        0.13        0.73      1.77 o 
 -16  12   5        4.39        5.73      2.63 o 
 -15  12   5        0.00        1.47      1.75 o 
 -14  12   5       20.06       21.29      2.57 o 
 -13  12   5        8.96        9.38      1.80 o 
 -12  12   5        0.00       -0.10      1.13 o 
 -11  12   5       17.80       16.18      2.21 o 
 -10  12   5       20.90       21.77      1.89 o 
  -9  12   5       11.54       12.11      1.47 o 
  -8  12   5      187.54      168.54      4.00 o 
  -7  12   5      395.51      387.10      6.41 o 
  -6  12   5        1.02        2.43      0.73 o 
  -5  12   5      771.76      757.96     11.34 o 
  -4  12   5       11.37        8.60      1.40 o 
  -3  12   5       84.27       79.85      3.18 o 
  -2  12   5      363.39      341.40      6.13 o 
  -1  12   5      549.58      516.67      7.19 o 
   0  12   5        0.03        0.59      0.74 o 
   1  12   5        3.81       -0.35      0.81 o 
   2  12   5        4.14        5.78      0.76 o 
   3  12   5       32.21       26.21      1.47 o 
   4  12   5       28.06       29.03      1.56 o 
   5  12   5       13.37       11.97      1.21 o 
   6  12   5        3.74        0.52      1.01 o 
   7  12   5       34.40       35.22      2.21 o 
   8  12   5       14.06       11.55      1.66 o 
   9  12   5       31.04       30.89      2.38 o 
  10  12   5        5.68        7.09      1.86 o 
  11  12   5       47.98       42.44      3.94 o 
 -15  13   5       12.06       14.60      2.79 o 
 -14  13   5        0.10        1.33      1.66 o 
 -13  13   5       39.70       40.52      3.11 o 
 -12  13   5       26.15       35.25      7.05 o 
 -11  13   5       13.03       10.62      2.22 o 
 -10  13   5       23.36       23.68      1.99 o 
  -9  13   5       91.13       81.73      3.15 o 
  -8  13   5      165.85      169.95      6.22 o 
  -7  13   5       19.44       22.48      1.45 o 
  -6  13   5      515.64      524.88     10.06 o 
  -5  13   5     1132.09     1115.02     17.96 o 
  -4  13   5        0.10        0.92      1.31 o 
  -3  13   5        0.22        0.16      1.37 o 
  -2  13   5      128.93      140.91      3.78 o 
  -1  13   5       74.46       69.07      2.35 o 
   0  13   5      188.48      161.76      3.63 o 
   1  13   5       68.37       60.53      2.62 o 
   2  13   5      291.52      277.10      4.53 o 
   3  13   5      390.39      372.90      5.30 o 
   4  13   5       13.25       12.80      1.32 o 
   5  13   5       16.28       19.09      1.54 o 
   6  13   5       10.04        6.95      1.28 o 
   7  13   5        4.12        5.69      1.37 o 
   8  13   5        7.51        7.42      1.66 o 
   9  13   5        3.45        3.60      1.48 o 
  10  13   5       38.36       51.98      3.31 o 
  11  13   5       15.12       14.69      2.35 o 
 -15  14   5       61.18       61.57      3.97 o 
 -14  14   5       55.95       52.65      3.59 o 
 -13  14   5       50.40       52.23      3.43 o 
 -12  14   5       37.91       42.27      3.02 o 
 -11  14   5       40.93       43.65      3.65 o 
 -10  14   5      201.07      190.46      5.32 o 
  -9  14   5       15.69       19.15      3.09 o 
  -8  14   5        0.25        0.93      0.92 o 
  -7  14   5      497.44      491.42     10.17 o 
  -6  14   5       17.96       13.59      1.95 o 
  -5  14   5       26.67       27.50      2.08 o 
  -4  14   5      157.31      149.33      7.41 o 
  -3  14   5      218.15      205.29      4.89 o 
  -2  14   5       10.81        5.46      1.13 o 
  -1  14   5      170.10      156.43      5.66 o 
   0  14   5       14.15       15.91      1.49 o 
   1  14   5       13.85       14.88      2.50 o 
   2  14   5      224.00      208.42      5.09 o 
   3  14   5        3.40        5.15      0.95 o 
   4  14   5      173.41      174.55      3.58 o 
   5  14   5       59.33       60.46      2.59 o 
   6  14   5      168.75      175.09      4.22 o 
   7  14   5       87.79       93.58      3.34 o 
   8  14   5        6.73        6.12      1.49 o 
   9  14   5        6.60        7.62      1.61 o 
  10  14   5       46.26       51.41      3.32 o 
 -14  15   5       15.66       11.01      2.24 o 
 -13  15   5       58.20       59.27      4.91 o 
 -12  15   5       12.56       10.04      1.98 o 
 -11  15   5       15.48       11.41      1.61 o 
 -10  15   5        1.63        0.88      1.10 o 
  -9  15   5       23.62       24.68      2.40 o 
  -8  15   5        6.99        5.02      1.11 o 
  -7  15   5       40.97       35.71      1.81 o 
  -6  15   5      119.36      115.21      3.99 o 
  -5  15   5      180.19      176.50      4.81 o 
  -4  15   5      104.79      107.06      3.68 o 
  -3  15   5        0.21        0.87      1.16 o 
  -2  15   5       67.12       66.88      2.66 o 
  -1  15   5        1.75        2.47      1.26 o 
   0  15   5       62.16       62.27      2.64 o 
   1  15   5      162.44      157.73      4.44 o 
   2  15   5      243.77      258.15      5.94 o 
   3  15   5       66.73       72.06      2.21 o 
   4  15   5        5.13        5.54      1.07 o 
   5  15   5       20.39       25.78      1.91 o 
   6  15   5        4.43        2.87      1.25 o 
   7  15   5        4.91        4.60      1.34 o 
   8  15   5       17.39       16.23      2.51 o 
   9  15   5        4.96        1.17      1.44 o 
  10  15   5       30.30       27.10      2.65 o 
 -13  16   5       17.26       19.60      2.45 o 
 -12  16   5       28.43       31.02      2.73 o 
 -11  16   5       10.73       12.01      2.33 o 
 -10  16   5        0.83        2.66      1.21 o 
  -9  16   5       23.42       22.34      2.10 o 
  -8  16   5        3.98        2.38      1.04 o 
  -7  16   5       60.26       59.96      3.73 o 
  -6  16   5       30.54       29.11      2.44 o 
  -5  16   5        3.00        0.94      1.80 o 
  -4  16   5      118.60      124.65      4.11 o 
  -3  16   5        0.10       -0.20      1.00 o 
  -2  16   5       50.07       49.03      2.47 o 
  -1  16   5      120.81      114.97      3.47 o 
   0  16   5       42.21       47.83      4.02 o 
   1  16   5        1.48        1.64      1.34 o 
   2  16   5       29.16       23.03      2.24 o 
   3  16   5       82.81       87.42      3.27 o 
   4  16   5        0.19        1.31      0.95 o 
   5  16   5      265.22      281.87      5.10 o 
   6  16   5       45.80       43.72      2.37 o 
   7  16   5        2.13        1.38      1.28 o 
   8  16   5        2.37        1.72      1.40 o 
   9  16   5       31.84       34.81      2.55 o 
 -13  17   5       58.39       58.45      3.56 o 
 -12  17   5        0.09        0.26      1.53 o 
 -11  17   5        0.91       -0.38      1.34 o 
 -10  17   5        4.95        5.32      1.54 o 
  -9  17   5        8.37        5.45      1.26 o 
  -8  17   5      144.59      140.92      4.88 o 
  -7  17   5        0.21        1.83      1.60 o 
  -6  17   5      286.18      305.74      7.09 o 
  -5  17   5      417.09      415.08      8.40 o 
  -4  17   5       30.52       31.43      2.29 o 
  -3  17   5       45.56       47.70      2.61 o 
  -2  17   5      331.02      338.66      6.44 o 
  -1  17   5        0.13        2.16      1.19 o 
   0  17   5       65.20       62.11      3.19 o 
   1  17   5       28.31       26.06      2.41 o 
   2  17   5      405.18      398.12      8.15 o 
   3  17   5      135.96      136.41      4.12 o 
   4  17   5      111.10      118.69      4.19 o 
   5  17   5       42.47       47.32      2.18 o 
   6  17   5        3.67        3.49      1.54 o 
   7  17   5        3.88        4.84      2.23 o 
   8  17   5        2.95        2.70      1.45 o 
 -12  18   5       33.36       29.42      4.28 o 
 -11  18   5        0.41        1.30      2.22 o 
 -10  18   5       42.36       49.04      5.30 o 
  -9  18   5        0.23        2.56      2.26 o 
  -8  18   5        2.07        0.09      1.90 o 
  -7  18   5        7.42        6.49      1.81 o 
  -6  18   5       88.22       89.22      4.05 o 
  -5  18   5       35.42       35.08      2.82 o 
  -4  18   5      114.27      111.07      3.72 o 
  -3  18   5       39.76       43.65      4.46 o 
  -2  18   5        1.58        1.82      1.29 o 
  -1  18   5        2.56        5.27      1.46 o 
   0  18   5        4.50        3.67      1.79 o 
   1  18   5        5.01        7.80      2.75 o 
   2  18   5        3.27        3.23      1.61 o 
   3  18   5      134.55      148.30      5.00 o 
   4  18   5       40.53       36.63      2.70 o 
   5  18   5       32.85       34.71      4.89 o 
   6  18   5        4.49        3.72      1.97 o 
   7  18   5        0.02        2.12      1.78 o 
   8  18   5        7.68        6.23      1.95 o 
 -11  19   5       36.55       40.53      4.72 o 
 -10  19   5        7.50        8.33      2.90 o 
  -9  19   5        9.13        8.37      2.82 o 
  -8  19   5        0.15       -0.79      1.92 o 
  -7  19   5      143.21      135.33      7.02 o 
  -6  19   5       36.84       34.26      3.32 o 
  -5  19   5       74.74       69.66      4.63 o 
  -4  19   5        0.98        2.11      1.37 o 
  -3  19   5       18.16       13.66      1.94 o 
  -2  19   5        0.39        0.61      1.28 o 
  -1  19   5        4.08        2.83      1.59 o 
   0  19   5        0.72        1.29      1.47 o 
   1  19   5       10.44        9.48      3.41 o 
   2  19   5        0.62        1.47      1.90 o 
   3  19   5      112.48      114.84      5.47 o 
   4  19   5       11.93        9.52      2.05 o 
   5  19   5       15.19        8.31      2.07 o 
   6  19   5        0.11       -0.99      1.65 o 
   7  19   5        0.15        1.39      1.90 o 
 -10  20   5        8.49        7.51      2.90 o 
  -9  20   5        4.02        2.28      2.91 o 
  -8  20   5        3.20        6.02      2.98 o 
  -7  20   5      109.85      116.23      6.30 o 
  -6  20   5        4.89        4.21      1.98 o 
  -5  20   5       10.59       10.38      2.24 o 
  -4  20   5       37.93       34.57      3.29 o 
  -3  20   5        3.35        2.50      1.65 o 
  -2  20   5        6.14        6.38      1.86 o 
  -1  20   5       22.69       25.02      3.23 o 
   0  20   5       15.68       10.40      2.39 o 
   1  20   5        8.85        5.67      2.08 o 
   2  20   5       14.81       14.95      2.70 o 
   3  20   5        0.33       -1.15      1.70 o 
   4  20   5        0.13       -1.89      1.60 o 
   5  20   5        7.29        7.36      2.14 o 
   6  20   5        0.20       -0.60      1.77 o 
  -8  21   5      150.84      157.23      7.69 o 
  -7  21   5        6.75        6.72      2.30 o 
  -6  21   5       36.25       27.94      3.19 o 
  -5  21   5       36.39       40.39      4.28 o 
  -4  21   5       10.27       15.36      2.68 o 
  -3  21   5       13.72       15.62      5.15 o 
  -2  21   5       39.26       47.06      5.14 o 
  -1  21   5        5.03        5.26      2.15 o 
   0  21   5        0.41        1.95      2.00 o 
   1  21   5       59.37       56.23      4.09 o 
   2  21   5       12.01       10.69      2.14 o 
   3  21   5       87.26       87.15      4.27 o 
   4  21   5       11.50       16.75      3.00 o 
  -6  22   5      109.44      113.55      5.55 o 
  -5  22   5        3.19        2.69      2.11 o 
  -4  22   5       26.52       30.46      3.79 o 
  -3  22   5        3.61        6.78      2.30 o 
  -2  22   5       16.23       18.08      2.83 o 
  -1  22   5        9.65       12.70      2.62 o 
   0  22   5       71.82       76.70      4.71 o 
   1  22   5        2.22        4.96      2.30 o 
   2  22   5        2.16        3.45      1.96 o 
 -18   0   6        9.85       10.53      4.37 o 
 -17   0   6      144.53      166.64     10.39 o 
 -16   0   6       58.44       61.57      6.55 o 
 -15   0   6      315.18      309.51     13.24 o 
 -14   0   6       24.10       20.62      4.14 o 
 -13   0   6       82.57       89.78      4.58 o 
 -12   0   6     1111.04     1082.93     20.22 o 
 -11   0   6     1047.45      996.12     18.44 o 
 -10   0   6      657.33      694.86     15.23 o 
  -9   0   6     6022.88     5856.43    145.38 o 
  -8   0   6      436.43      475.71      9.45 o 
  -7   0   6        5.76       10.10      3.31 o 
  -6   0   6     2868.63     2722.04     29.84 o 
  -5   0   6      985.42     1102.67     12.28 o 
  -4   0   6      143.41      193.58      3.21 o 
  -3   0   6      495.67      507.96      9.78 o 
  -2   0   6     2139.40     2061.28     42.46 o 
  -1   0   6      319.72      427.23      9.58 o 
   0   0   6      109.45       82.68      2.52 o 
   1   0   6      457.49      408.43     11.24 o 
   2   0   6     3307.46     3398.77     44.87 o 
   3   0   6        9.61       14.09      1.58 o 
   4   0   6        3.05        2.18      1.08 o 
   5   0   6      236.66      234.34      6.95 o 
   6   0   6      191.10      162.40      5.99 o 
   7   0   6      183.87      196.23      6.99 o 
   8   0   6       24.83       20.70      3.05 o 
   9   0   6       28.52       28.07      3.63 o 
  10   0   6      178.81      158.03     10.26 o 
  11   0   6      133.49      131.42      9.93 o 
  12   0   6       15.93        3.77      3.71 o 
  13   0   6        9.70       13.37      4.90 o 
 -18   1   6        2.93        3.93      4.07 o 
 -17   1   6       23.04       19.76      3.41 o 
 -16   1   6        1.34       -1.53      1.89 o 
 -15   1   6       64.35       63.58      7.06 o 
 -14   1   6        2.50        3.54      1.41 o 
 -13   1   6      208.98      207.55      5.32 o 
 -12   1   6       95.35       97.29      3.22 o 
 -11   1   6        3.50        4.98      1.12 o 
 -10   1   6       23.19       45.26      2.02 o 
  -9   1   6      172.66      149.09      4.56 o 
  -8   1   6       63.74       66.60      2.47 o 
  -7   1   6      771.74      737.05      8.84 o 
  -6   1   6      533.59      526.21      4.72 o 
  -5   1   6      668.08      622.13      5.46 o 
  -4   1   6       34.93       38.87      0.96 o 
  -3   1   6      179.85      162.43      3.64 o 
  -2   1   6      283.47      307.04      3.88 o 
  -1   1   6      968.28     1155.21     11.55 o 
   0   1   6       63.98       66.99      1.31 o 
   1   1   6      468.32      500.06      5.52 o 
   2   1   6       49.08       47.12      2.56 o 
   3   1   6      944.14      917.18     10.24 o 
   4   1   6       26.20       30.17      1.54 o 
   5   1   6       30.85       22.16      1.76 o 
   6   1   6       85.14       69.89      2.86 o 
   7   1   6       57.42       55.54      2.82 o 
   8   1   6       59.88       44.50      3.29 o 
   9   1   6        0.88        1.59      1.43 o 
  10   1   6       32.28       46.61      6.84 o 
  11   1   6      108.62      122.61      6.81 o 
  12   1   6       22.04       11.71      3.32 o 
  13   1   6        2.55       -0.55      2.39 o 
 -18   2   6        8.99       10.59      3.13 o 
 -17   2   6        0.23        2.10      2.81 o 
 -16   2   6       27.76       39.33      5.36 o 
 -15   2   6       54.02       59.15      3.77 o 
 -14   2   6       13.93       15.32      2.11 o 
 -13   2   6        2.20        0.80      1.13 o 
 -12   2   6        3.65        3.22      1.12 o 
 -11   2   6      125.65      132.46      4.03 o 
 -10   2   6      409.87      423.54      7.55 o 
  -9   2   6       68.45       77.47      2.65 o 
  -8   2   6      148.83      167.88      3.83 o 
  -7   2   6        0.03        0.62      0.41 o 
  -6   2   6      182.09      179.79      2.20 o 
  -5   2   6       30.21       37.52      1.02 o 
  -4   2   6       95.63      110.48      1.72 o 
  -3   2   6       98.00       80.65      3.02 o 
  -2   2   6      697.68      773.47      8.06 o 
  -1   2   6      359.38      409.11      5.94 o 
   0   2   6       49.81       39.96      1.12 o 
   1   2   6      352.64      360.81      3.61 o 
   2   2   6      106.85      119.96      2.14 o 
   3   2   6        4.33        1.51      0.96 o 
   4   2   6       41.61       28.31      1.77 o 
   5   2   6       10.08       11.52      2.08 o 
   6   2   6       86.68       67.80      2.91 o 
   7   2   6       14.53       14.06      1.79 o 
   8   2   6        0.58        2.53      1.38 o 
   9   2   6       32.65       30.25      2.95 o 
  10   2   6        0.25        0.00      1.95 o 
  11   2   6        0.27        2.70      2.46 o 
  12   2   6        5.62        8.54      3.01 o 
  13   2   6       53.26       59.47      5.69 o 
 -18   3   6       10.47        8.28      2.88 o 
 -17   3   6       27.06       22.39      5.73 o 
 -16   3   6        3.48        3.68      1.83 o 
 -15   3   6       30.68       30.95      4.45 o 
 -14   3   6       72.05       71.31      6.15 o 
 -13   3   6       78.67       76.74      3.10 o 
 -12   3   6      103.76      110.22      3.43 o 
 -11   3   6        3.67        4.03      1.07 o 
 -10   3   6       79.91       97.99      3.48 o 
  -9   3   6       55.03       54.84      2.06 o 
  -8   3   6       12.51       14.22      1.29 o 
  -7   3   6       49.98       48.91      1.28 o 
  -6   3   6     1052.83     1052.03      9.19 o 
  -5   3   6       47.78       40.53      1.14 o 
  -4   3   6       14.32       17.51      0.75 o 
  -3   3   6      821.06      802.07      7.21 o 
  -2   3   6        5.26        6.34      0.56 o 
  -1   3   6      211.01      260.99      3.21 o 
   0   3   6        0.06        1.95      0.43 o 
   1   3   6      666.67      687.57      6.04 o 
   2   3   6      394.20      378.88      4.42 o 
   3   3   6      258.64      234.00      3.65 o 
   4   3   6       61.94       51.60      2.88 o 
   5   3   6      217.19      204.95      4.64 o 
   6   3   6        0.18        1.77      1.57 o 
   7   3   6       21.01       15.74      1.93 o 
   8   3   6       59.61       49.85      3.52 o 
   9   3   6        3.57        6.46      1.99 o 
  10   3   6       17.31       22.89      2.97 o 
  11   3   6      108.29      105.77      5.47 o 
  12   3   6       26.49       25.61      4.12 o 
  13   3   6       43.21       38.18      4.94 o 
 -18   4   6        7.18        5.52      2.58 o 
 -17   4   6       32.71       41.97      4.18 o 
 -16   4   6        4.74        8.45      2.13 o 
 -15   4   6      274.86      285.84     10.99 o 
 -14   4   6        4.36        5.20      1.70 o 
 -13   4   6      137.03      149.64      4.79 o 
 -12   4   6      808.00      784.95     11.29 o 
 -11   4   6      244.58      216.16      5.02 o 
 -10   4   6        3.66        5.41      1.42 o 
  -9   4   6     1864.85     1752.12     18.01 o 
  -8   4   6       94.88       94.55      2.16 o 
  -7   4   6       43.26       45.59      1.28 o 
  -6   4   6     1013.99      920.26      8.38 o 
  -5   4   6      634.79      660.17      6.81 o 
  -4   4   6      147.46      175.08      2.19 o 
  -3   4   6       21.68       13.74      0.76 o 
  -2   4   6      250.53      204.89      3.10 o 
  -1   4   6      320.64      350.36      3.85 o 
   0   4   6      146.19      117.49      1.91 o 
   1   4   6      885.20      875.20      8.12 o 
   2   4   6      581.26      576.88      5.47 o 
   3   4   6       25.32       29.04      1.39 o 
   4   4   6       23.98       27.45      1.61 o 
   5   4   6       13.30       15.59      1.57 o 
   6   4   6        4.20        4.70      1.22 o 
   7   4   6      103.80      104.95      4.07 o 
   8   4   6        8.99       12.90      2.91 o 
   9   4   6       46.76       51.07      3.59 o 
  10   4   6       57.00       49.36      6.28 o 
  11   4   6       98.92       87.95      4.99 o 
  12   4   6        0.00       -0.20      2.31 o 
  13   4   6       30.34       32.70      4.75 o 
 -18   5   6        0.14        1.13      3.24 o 
 -17   5   6       34.37       43.09      4.30 o 
 -16   5   6        1.65        2.43      3.77 o 
 -15   5   6       45.19       46.48      3.32 o 
 -14   5   6       21.94       21.02      2.36 o 
 -13   5   6      532.86      521.19      9.99 o 
 -12   5   6        8.65       10.21      1.67 o 
 -11   5   6       82.92       96.35      3.03 o 
 -10   5   6        6.39        1.79      0.77 o 
  -9   5   6        8.84        6.99      0.89 o 
  -8   5   6        0.51        0.71      0.56 o 
  -7   5   6      927.68      899.63      7.90 o 
  -6   5   6        0.13        1.77      0.43 o 
  -5   5   6     1450.83     1451.71     11.46 o 
  -4   5   6        5.76        2.97      0.50 o 
  -3   5   6        2.51        3.19      0.52 o 
  -2   5   6      498.99      529.72      5.71 o 
  -1   5   6      781.82      806.87      6.98 o 
   0   5   6      138.43      113.49      1.85 o 
   1   5   6      149.94      138.79      2.28 o 
   2   5   6     2241.68     2198.79     16.06 o 
   3   5   6     1819.67     1746.15     16.61 o 
   4   5   6      730.59      699.61      9.07 o 
   5   5   6       41.36       46.34      2.24 o 
   6   5   6      273.61      255.51      5.62 o 
   7   5   6       49.32       42.72      4.16 o 
   8   5   6       49.66       39.22      3.09 o 
   9   5   6        1.94        0.83      1.63 o 
  10   5   6        7.19       12.37      2.49 o 
  11   5   6        2.25        0.27      1.91 o 
  12   5   6        0.56        1.38      1.90 o 
  13   5   6       33.96       34.99      3.69 o 
 -18   6   6        0.82       -0.26      3.18 o 
 -17   6   6       37.40       35.22      5.16 o 
 -16   6   6       26.76       25.65      3.82 o 
 -15   6   6      165.26      175.25      5.76 o 
 -14   6   6        0.13        1.90      1.69 o 
 -13   6   6        5.75        9.28      1.79 o 
 -12   6   6       15.91       18.55      2.01 o 
 -11   6   6       14.53       15.94      1.39 o 
 -10   6   6      151.83      149.79      3.23 o 
  -9   6   6      149.97      133.33      3.62 o 
  -8   6   6        0.13        0.55      0.53 o 
  -7   6   6       29.97       30.18      1.61 o 
  -6   6   6      126.71      125.85      2.02 o 
  -5   6   6       12.61       13.64      0.72 o 
  -4   6   6      219.88      222.83      2.63 o 
  -3   6   6     1073.84     1077.76     10.22 o 
  -2   6   6      341.01      368.48      4.41 o 
  -1   6   6       48.67       40.86      1.02 o 
   0   6   6       27.90       25.39      0.84 o 
   1   6   6     1253.42     1230.69     10.63 o 
   2   6   6      111.58      109.13      2.19 o 
   3   6   6      176.95      167.33      2.99 o 
   4   6   6       30.18       24.51      1.35 o 
   5   6   6       40.75       38.65      1.74 o 
   6   6   6        5.11        6.07      1.43 o 
   7   6   6      159.86      165.22      4.55 o 
   8   6   6       13.56       12.61      1.72 o 
   9   6   6        6.41        8.10      1.77 o 
  10   6   6       40.53       37.47      3.43 o 
  11   6   6        2.56        3.80      2.28 o 
  12   6   6        0.10        2.13      1.93 o 
  13   6   6       17.16       16.90      2.95 o 
 -17   7   6       47.84       51.18      4.59 o 
 -16   7   6        4.42        1.88      2.05 o 
 -15   7   6        2.20        5.04      2.76 o 
 -14   7   6       81.93       82.43      3.86 o 
 -13   7   6      324.61      307.23      7.18 o 
 -12   7   6       14.35       14.44      1.61 o 
 -11   7   6      123.42      127.82      3.49 o 
 -10   7   6       38.94       41.56      1.84 o 
  -9   7   6      236.70      226.27      3.39 o 
  -8   7   6      286.23      286.51      4.22 o 
  -7   7   6      165.02      158.64      3.96 o 
  -6   7   6        1.05        3.36      0.58 o 
  -5   7   6      246.07      265.14      3.26 o 
  -4   7   6        3.90        2.43      0.42 o 
  -3   7   6      231.28      213.98      2.56 o 
  -2   7   6      204.25      204.14      2.38 o 
  -1   7   6       55.89       55.78      1.15 o 
   0   7   6        7.14        4.00      0.61 o 
   1   7   6      723.69      716.03      7.41 o 
   2   7   6       68.31       61.22      1.91 o 
   3   7   6      526.31      509.13      5.77 o 
   4   7   6       74.18       77.14      2.52 o 
   5   7   6      112.33       92.94      2.51 o 
   6   7   6       13.65       15.94      1.49 o 
   7   7   6       23.63       22.20      2.65 o 
   8   7   6       10.79        8.20      1.61 o 
   9   7   6        7.81        6.01      2.13 o 
  10   7   6       13.59       14.50      2.21 o 
  11   7   6       34.60       39.50      4.56 o 
  12   7   6       28.54       28.25      2.88 o 
 -17   8   6        4.09        9.59      2.87 o 
 -16   8   6        7.17       10.90      2.95 o 
 -15   8   6       35.11       30.85     11.25 o 
 -14   8   6        0.24        2.26      3.14 o 
 -13   8   6      281.67      283.89      6.91 o 
 -12   8   6      388.76      381.64      6.94 o 
 -11   8   6       72.38       66.54      2.63 o 
 -10   8   6       28.60       30.29      1.68 o 
  -9   8   6      693.97      663.05      7.21 o 
  -8   8   6      407.56      415.92      5.37 o 
  -7   8   6      246.25      245.35      4.01 o 
  -6   8   6      558.61      539.20      6.65 o 
  -5   8   6     1278.30     1283.72     11.15 o 
  -4   8   6      196.15      215.03      3.02 o 
  -3   8   6       34.87       35.43      0.99 o 
  -2   8   6      210.77      198.05      2.50 o 
  -1   8   6      958.81      972.24      8.07 o 
   0   8   6        1.80        0.55      0.46 o 
   1   8   6     1210.67     1179.76     13.15 o 
   2   8   6      272.83      265.08      4.18 o 
   3   8   6       75.35       74.86      1.86 o 
   4   8   6       62.61       72.61      3.41 o 
   5   8   6       17.22       21.66      2.15 o 
   6   8   6        0.06        1.21      0.89 o 
   7   8   6       17.72       25.08      2.32 o 
   8   8   6       20.27       29.06      2.35 o 
   9   8   6       41.96       38.56      3.72 o 
  10   8   6       16.42       11.51      2.04 o 
  11   8   6       63.30       56.70      3.62 o 
  12   8   6        0.36        3.98      1.96 o 
 -17   9   6       30.32       25.74      3.52 o 
 -16   9   6        4.58        7.57      2.42 o 
 -15   9   6       85.05       87.50      8.97 o 
 -14   9   6        0.03       -0.34      1.62 o 
 -13   9   6       65.51       66.17      3.38 o 
 -12   9   6        0.00       -1.02      0.99 o 
 -11   9   6      105.34      113.01      4.40 o 
 -10   9   6        0.07        0.33      0.78 o 
  -9   9   6      105.78      105.70      2.70 o 
  -8   9   6       82.75       74.70      2.05 o 
  -7   9   6      699.92      660.03      8.24 o 
  -6   9   6      409.90      397.88      6.24 o 
  -5   9   6       64.81       73.71      1.79 o 
  -4   9   6       21.45       20.85      1.08 o 
  -3   9   6      194.59      189.82      2.97 o 
  -2   9   6      220.60      239.32      3.22 o 
  -1   9   6      690.06      680.41      7.56 o 
   0   9   6        0.41        0.87      0.63 o 
   1   9   6      138.12      155.93      3.27 o 
   2   9   6      339.45      341.35      5.03 o 
   3   9   6       40.94       35.35      1.37 o 
   4   9   6       59.39       61.30      3.28 o 
   5   9   6       11.36       13.25      1.68 o 
   6   9   6      128.88      114.54      3.22 o 
   7   9   6      204.79      206.92      6.01 o 
   8   9   6      201.88      178.44      4.88 o 
   9   9   6       34.50       43.14      2.86 o 
  10   9   6       23.20       31.10      3.25 o 
  11   9   6       63.26       60.79      4.77 o 
  12   9   6       58.98       48.05      3.46 o 
 -16  10   6       21.86       20.68      3.15 o 
 -15  10   6      175.09      177.56      6.83 o 
 -14  10   6        7.19        4.98      1.95 o 
 -13  10   6       19.20       23.50      2.33 o 
 -12  10   6        7.15        5.86      1.48 o 
 -11  10   6      237.46      236.08      4.76 o 
 -10  10   6        2.59        3.01      0.95 o 
  -9  10   6      466.98      450.46      6.55 o 
  -8  10   6      198.14      206.13      4.75 o 
  -7  10   6       28.38       28.17      1.67 o 
  -6  10   6      141.51      141.46      3.28 o 
  -5  10   6        1.37        1.94      0.64 o 
  -4  10   6       73.12       65.26      1.85 o 
  -3  10   6      484.45      459.31      5.36 o 
  -2  10   6       61.80       69.44      1.79 o 
  -1  10   6      302.48      263.34      4.44 o 
   0  10   6        2.09        1.37      0.73 o 
   1  10   6      294.19      305.41      5.23 o 
   2  10   6      194.89      181.58      4.21 o 
   3  10   6      292.70      270.98      4.97 o 
   4  10   6       35.99       39.59      2.43 o 
   5  10   6       36.73       41.35      2.00 o 
   6  10   6       61.61       58.68      2.63 o 
   7  10   6      411.07      413.48     10.99 o 
   8  10   6        4.38        5.03      1.47 o 
   9  10   6       32.12       33.00      2.60 o 
  10  10   6       51.47       45.32      3.34 o 
  11  10   6        5.19        9.15      2.09 o 
 -16  11   6        0.04       -0.41      1.97 o 
 -15  11   6        1.33        0.92      1.92 o 
 -14  11   6      146.00      146.45      5.06 o 
 -13  11   6       64.87       68.74      3.50 o 
 -12  11   6       12.89       12.76      1.71 o 
 -11  11   6      279.30      285.38      7.02 o 
 -10  11   6      131.98      128.04      4.50 o 
  -9  11   6       32.05       33.31      1.72 o 
  -8  11   6      377.71      381.09      7.05 o 
  -7  11   6      205.22      198.30      4.60 o 
  -6  11   6       10.80        9.72      1.32 o 
  -5  11   6        0.38        1.35      1.19 o 
  -4  11   6      151.35      131.76      2.96 o 
  -3  11   6      309.01      306.73      5.02 o 
  -2  11   6      366.01      336.70      5.33 o 
  -1  11   6       35.65       46.07      2.03 o 
   0  11   6      114.62      115.12      3.13 o 
   1  11   6      198.21      182.47      5.07 o 
   2  11   6       87.43       87.36      2.98 o 
   3  11   6        0.18       -0.33      0.88 o 
   4  11   6        3.56        5.06      0.94 o 
   5  11   6      228.11      218.36      4.36 o 
   6  11   6       56.00       49.37      3.07 o 
   7  11   6        5.57        7.81      1.40 o 
   8  11   6       51.62       48.72      2.64 o 
   9  11   6        1.98        0.11      1.36 o 
  10  11   6        4.27        1.80      1.62 o 
  11  11   6       40.96       37.74      3.07 o 
 -16  12   6       21.41       21.71      3.18 o 
 -15  12   6        4.83        1.83      2.03 o 
 -14  12   6        1.61        2.35      1.55 o 
 -13  12   6      124.47      131.19      4.55 o 
 -12  12   6      161.78      150.77      4.35 o 
 -11  12   6      571.27      578.22      9.41 o 
 -10  12   6      414.96      424.28      7.31 o 
  -9  12   6      699.92      685.41      9.90 o 
  -8  12   6        0.77        2.18      1.33 o 
  -7  12   6      209.42      210.93      5.68 o 
  -6  12   6      244.74      236.68      4.67 o 
  -5  12   6      845.09      825.69     10.58 o 
  -4  12   6      136.19      134.64      3.25 o 
  -3  12   6       13.81        7.93      1.09 o 
  -2  12   6      427.79      417.65      7.48 o 
  -1  12   6        2.54        8.16      1.22 o 
   0  12   6      117.10      116.41      3.84 o 
   1  12   6       26.76       33.65      1.74 o 
   2  12   6      297.12      293.93      5.88 o 
   3  12   6       34.61       34.91      2.04 o 
   4  12   6       41.72       37.56      1.72 o 
   5  12   6       22.11       27.78      1.81 o 
   6  12   6       62.66       65.44      2.62 o 
   7  12   6       20.61       23.41      1.92 o 
   8  12   6        2.46        1.55      1.24 o 
   9  12   6        0.32        1.67      1.44 o 
  10  12   6        3.58        3.68      1.68 o 
  11  12   6        3.67        5.62      1.88 o 
 -15  13   6        2.30        3.15      2.11 o 
 -14  13   6       11.03       13.58      2.44 o 
 -13  13   6       16.55       16.44      2.69 o 
 -12  13   6       34.83       37.85      2.46 o 
 -11  13   6       10.26       15.26      2.31 o 
 -10  13   6       17.35       18.10      3.45 o 
  -9  13   6       15.87       13.97      2.10 o 
  -8  13   6      388.98      388.09     17.84 o 
  -7  13   6      141.64      136.88      4.08 o 
  -6  13   6      352.75      342.84      7.57 o 
  -5  13   6        4.14        3.23      1.11 o 
  -4  13   6       88.63       82.06      2.97 o 
  -3  13   6      195.41      181.88      4.88 o 
  -2  13   6      147.01      120.69      3.50 o 
  -1  13   6      196.87      200.57      4.64 o 
   0  13   6        0.94        3.71      1.29 o 
   1  13   6        1.18        0.49      0.85 o 
   2  13   6      135.60      125.31      3.80 o 
   3  13   6        8.50       12.84      1.53 o 
   4  13   6       26.42       22.98      1.95 o 
   5  13   6       25.26       25.08      1.67 o 
   6  13   6       34.03       26.34      1.85 o 
   7  13   6       18.50       21.03      1.87 o 
   8  13   6       56.85       44.43      4.20 o 
   9  13   6       25.73       29.64      2.56 o 
  10  13   6        0.48        1.10      1.84 o 
 -15  14   6       87.03       92.13      5.49 o 
 -14  14   6       40.46       42.05      3.07 o 
 -13  14   6        7.53        7.87      1.80 o 
 -12  14   6        0.04        1.34      1.27 o 
 -11  14   6       14.49       16.22      2.02 o 
 -10  14   6       99.43       94.58      3.96 o 
  -9  14   6       11.23        5.74      1.51 o 
  -8  14   6       11.72        9.50      1.66 o 
  -7  14   6       53.27       57.21      3.40 o 
  -6  14   6       97.83       96.18      3.47 o 
  -5  14   6        2.47        1.65      1.13 o 
  -4  14   6       36.57       37.63      2.28 o 
  -3  14   6       35.32       36.67      2.25 o 
  -2  14   6      113.54      105.39      3.42 o 
  -1  14   6       11.76        7.10      1.55 o 
   0  14   6        0.91        0.24      1.19 o 
   1  14   6      421.38      421.03      7.62 o 
   2  14   6        0.00        2.02      1.05 o 
   3  14   6       69.88       65.87      2.85 o 
   4  14   6        2.77        1.73      1.19 o 
   5  14   6        3.60        6.81      1.68 o 
   6  14   6        1.43        3.94      1.20 o 
   7  14   6      234.84      248.88      5.22 o 
   8  14   6        3.17        5.95      1.46 o 
   9  14   6        1.02        0.42      1.40 o 
  10  14   6       20.69       22.95      2.88 o 
 -14  15   6      139.51      153.92      5.04 o 
 -13  15   6        1.42        0.79      1.68 o 
 -12  15   6        0.81       -1.01      1.26 o 
 -11  15   6       29.98       29.74      3.12 o 
 -10  15   6       62.73       73.06      3.77 o 
  -9  15   6       12.21       12.13      1.97 o 
  -8  15   6        0.09       -2.09      1.09 o 
  -7  15   6      174.75      161.17      4.76 o 
  -6  15   6       88.76       78.69      3.62 o 
  -5  15   6        1.73        0.99      1.22 o 
  -4  15   6        1.48        1.73      1.15 o 
  -3  15   6      134.13      121.83      3.84 o 
  -2  15   6       52.27       44.00      2.51 o 
  -1  15   6       32.28       27.74      2.44 o 
   0  15   6       20.99       21.85      4.71 o 
   1  15   6        4.61        4.37      1.54 o 
   2  15   6      385.44      389.55      8.33 o 
   3  15   6       12.23       11.42      1.66 o 
   4  15   6      224.08      227.76      5.78 o 
   5  15   6       92.47       99.31      4.56 o 
   6  15   6       19.32       20.01      2.46 o 
   7  15   6        9.40       10.36      1.86 o 
   8  15   6        2.83        5.46      1.45 o 
   9  15   6        3.79        2.42      1.44 o 
 -13  16   6       76.47       81.12      7.48 o 
 -12  16   6       76.10       71.20      5.40 o 
 -11  16   6      150.77      161.32      7.18 o 
 -10  16   6       76.53       81.97      4.20 o 
  -9  16   6       72.07       76.65      3.76 o 
  -8  16   6       53.79       59.73      3.30 o 
  -7  16   6      103.10      105.75      6.83 o 
  -6  16   6      111.85      112.88      4.03 o 
  -5  16   6      205.93      194.48      5.25 o 
  -4  16   6       75.84       78.03      3.36 o 
  -3  16   6       34.01       33.39      2.55 o 
  -2  16   6       84.23       82.35      3.43 o 
  -1  16   6       41.75       38.23      3.72 o 
   0  16   6       18.62       15.34      2.15 o 
   1  16   6       21.58       17.85      3.21 o 
   2  16   6        8.23        6.91      1.56 o 
   3  16   6       94.61       86.90      3.67 o 
   4  16   6       58.30       54.94      2.98 o 
   5  16   6        5.97        5.70      1.80 o 
   6  16   6        7.84        6.51      1.88 o 
   7  16   6        2.15        5.96      1.95 o 
   8  16   6       17.83       11.26      2.32 o 
 -13  17   6       34.68       31.94      4.31 o 
 -12  17   6       21.38       17.89      3.41 o 
 -11  17   6      100.80      109.26      6.25 o 
 -10  17   6        1.68        3.52      2.22 o 
  -9  17   6       64.94       62.97      4.71 o 
  -8  17   6        0.02        1.00      1.41 o 
  -7  17   6       23.53       28.00      2.57 o 
  -6  17   6       12.38       12.72      1.99 o 
  -5  17   6        0.36        1.02      1.27 o 
  -4  17   6        1.93        1.56      1.34 o 
  -3  17   6      159.76      166.37      5.99 o 
  -2  17   6        3.40        2.73      1.72 o 
  -1  17   6       94.06       94.73      4.28 o 
   0  17   6       12.02       13.99      2.26 o 
   1  17   6      185.98      176.35      7.81 o 
   2  17   6      292.69      316.63      6.98 o 
   3  17   6       18.26       25.86      2.37 o 
   4  17   6      110.97      119.08      4.10 o 
   5  17   6       26.80       26.45      2.78 o 
   6  17   6        0.29        3.22      1.73 o 
   7  17   6       31.79       39.93      4.30 o 
   8  17   6       48.68       48.46      3.80 o 
 -12  18   6        1.58        3.37      2.76 o 
 -11  18   6        4.70        4.16      2.41 o 
 -10  18   6       14.28       17.46      3.27 o 
  -9  18   6        0.00        1.72      2.05 o 
  -8  18   6       10.17        9.96      2.59 o 
  -7  18   6       49.33       45.86      5.63 o 
  -6  18   6       29.43       30.50      2.90 o 
  -5  18   6      142.38      138.52      4.74 o 
  -4  18   6       35.46       37.80      2.82 o 
  -3  18   6       33.16       32.50      4.74 o 
  -2  18   6        8.27        7.67      1.91 o 
  -1  18   6       86.51       92.56      4.48 o 
   0  18   6        8.26        9.88      2.24 o 
   1  18   6      531.73      558.19     13.53 o 
   2  18   6       16.97       18.16      2.32 o 
   3  18   6       49.06       52.47      3.44 o 
   4  18   6       47.90       50.36      3.42 o 
   5  18   6        2.26        4.13      1.81 o 
   6  18   6        2.77        0.39      1.71 o 
   7  18   6       58.85       66.27      4.59 o 
 -11  19   6       42.33       42.41     11.82 o 
 -10  19   6       35.33       38.92      4.42 o 
  -9  19   6        0.06        0.68      2.03 o 
  -8  19   6       56.52       60.16      4.79 o 
  -7  19   6       15.38       16.80      6.32 o 
  -6  19   6        3.79        3.94      2.07 o 
  -5  19   6       15.22       15.01      2.48 o 
  -4  19   6       16.62       13.80      2.30 o 
  -3  19   6       38.18       42.08      3.42 o 
  -2  19   6        0.44        0.09      1.62 o 
  -1  19   6        7.34       10.73      2.25 o 
   0  19   6       15.84       16.24      3.07 o 
   1  19   6       59.08       57.80      3.74 o 
   2  19   6       28.15       25.88      2.89 o 
   3  19   6        7.17       10.47      2.57 o 
   4  19   6        1.14        1.24      1.89 o 
   5  19   6        8.53        6.36      2.01 o 
   6  19   6       17.14       21.05      4.45 o 
  -9  20   6        0.03        1.87      2.35 o 
  -8  20   6       81.97       98.59      6.04 o 
  -7  20   6       16.78       11.01      2.83 o 
  -6  20   6       83.81       84.92      5.45 o 
  -5  20   6      139.00      141.43      7.32 o 
  -4  20   6       56.40       52.20      5.13 o 
  -3  20   6        0.06        1.44      1.98 o 
  -2  20   6       22.96       24.43      5.93 o 
  -1  20   6      216.52      228.72      8.64 o 
   0  20   6        0.09        1.37      2.22 o 
   1  20   6       29.71       35.67      3.30 o 
   2  20   6       17.80       18.43      2.78 o 
   3  20   6       51.10       58.95      4.32 o 
   4  20   6        0.04        1.75      1.99 o 
  -8  21   6        1.58        3.54      2.69 o 
  -7  21   6        1.88        0.53      2.24 o 
  -6  21   6       15.54       16.54      3.41 o 
  -5  21   6        0.00        0.17      2.06 o 
  -4  21   6        7.59        8.16      2.68 o 
  -3  21   6       51.62       53.66      6.62 o 
  -2  21   6       11.59       14.65      3.15 o 
  -1  21   6        0.18       -0.20      2.21 o 
   0  21   6        4.23        9.16      2.89 o 
   1  21   6       16.41       14.06      2.65 o 
   2  21   6       21.59       19.89      3.71 o 
   3  21   6       27.94       31.48      3.65 o 
  -5  22   6       30.31       37.55      7.25 o 
  -4  22   6       24.01       22.71      5.06 o 
  -3  22   6        0.30        1.59      2.35 o 
  -2  22   6        0.40        0.24      2.42 o 
  -1  22   6        6.94        6.01      3.54 o 
   0  22   6       13.19       21.15      3.77 o 
 -18   1   7        6.13        8.81      2.86 o 
 -17   1   7        1.24        0.39      2.12 o 
 -16   1   7        2.31        2.60      1.73 o 
 -15   1   7       11.27       10.41      1.78 o 
 -14   1   7       64.08       67.82      3.09 o 
 -13   1   7       26.98       31.85      2.16 o 
 -12   1   7      146.14      144.69      3.82 o 
 -11   1   7      673.34      635.97      9.20 o 
 -10   1   7      667.25      698.37      9.56 o 
  -9   1   7       21.18       20.83      1.44 o 
  -8   1   7      796.95      806.14     10.04 o 
  -7   1   7      254.13      220.71      3.67 o 
  -6   1   7        7.84        5.83      1.05 o 
  -5   1   7       49.47       71.17      1.40 o 
  -4   1   7      855.87      985.11      9.95 o 
  -3   1   7     2075.57     2203.16     38.84 o 
  -2   1   7      797.92      849.44     10.31 o 
  -1   1   7        0.81        0.92      0.47 o 
   0   1   7      367.87      370.09      4.17 o 
   1   1   7       24.30       14.61      1.40 o 
   2   1   7     1881.14     1843.10     18.44 o 
   3   1   7        0.10        1.09      0.92 o 
   4   1   7       62.98       61.13      2.49 o 
   5   1   7      575.00      506.86      9.99 o 
   6   1   7      208.10      222.78      5.25 o 
   7   1   7       87.63       99.11      3.68 o 
   8   1   7       10.47        8.15      1.75 o 
   9   1   7       18.48       14.17      2.22 o 
  10   1   7       20.01       17.81      2.92 o 
  11   1   7       35.87       30.90      4.47 o 
  12   1   7       11.55       11.47      3.38 o 
 -18   2   7        0.34        0.31      2.22 o 
 -17   2   7       58.17       51.45      4.41 o 
 -16   2   7       76.16       71.89      4.01 o 
 -15   2   7      203.83      214.96      6.26 o 
 -14   2   7      321.43      335.57      6.79 o 
 -13   2   7      252.84      250.49      5.46 o 
 -12   2   7      191.60      183.72      4.37 o 
 -11   2   7        9.67       18.67      2.14 o 
 -10   2   7     1339.69     1403.92     16.78 o 
  -9   2   7        7.03        3.03      0.85 o 
  -8   2   7       85.91       88.88      2.30 o 
  -7   2   7     1368.37     1273.28     14.49 o 
  -6   2   7     4665.34     4710.01     42.50 o 
  -5   2   7      360.13      337.70      3.80 o 
  -4   2   7      551.44      513.83      5.31 o 
  -3   2   7       44.17       47.63      2.06 o 
  -2   2   7     1055.23     1090.63     11.02 o 
  -1   2   7      365.46      365.47      4.71 o 
   0   2   7      706.14      734.22      7.52 o 
   1   2   7      193.06      212.33      2.85 o 
   2   2   7      276.26      273.36      4.69 o 
   3   2   7       61.38       56.18      2.81 o 
   4   2   7       71.30       71.27      2.90 o 
   5   2   7       57.70       48.50      2.49 o 
   6   2   7       63.59       71.31      3.11 o 
   7   2   7       31.06       23.99      2.25 o 
   8   2   7      134.26      126.08      6.36 o 
   9   2   7       63.41       83.21      6.20 o 
  10   2   7      498.94      593.22     15.59 o 
  11   2   7       58.52       45.39      4.88 o 
  12   2   7      155.79      187.99      8.73 o 
 -18   3   7        0.98        3.93      2.42 o 
 -17   3   7       16.33       14.84      3.01 o 
 -16   3   7        0.25        3.58      2.09 o 
 -15   3   7        1.62        1.80      1.58 o 
 -14   3   7      249.42      239.71      5.79 o 
 -13   3   7       26.85       26.60      2.02 o 
 -12   3   7      137.16      138.22      3.74 o 
 -11   3   7      423.61      391.77      6.55 o 
 -10   3   7        0.60        1.39      0.82 o 
  -9   3   7        4.10        4.10      0.82 o 
  -8   3   7      829.45      805.66     10.05 o 
  -7   3   7     1219.98     1144.68     13.36 o 
  -6   3   7        0.76        1.44      0.54 o 
  -5   3   7      163.25      160.06      2.70 o 
  -4   3   7      478.78      503.68      4.99 o 
  -3   3   7      214.78      195.08      2.65 o 
  -2   3   7        0.78        2.35      0.43 o 
  -1   3   7       29.53       39.58      1.05 o 
   0   3   7     1869.67     1891.33     15.78 o 
   1   3   7     1116.09     1159.61     11.25 o 
   2   3   7     1179.35     1164.35     12.95 o 
   3   3   7      724.88      687.71      8.80 o 
   4   3   7        6.46        8.89      1.47 o 
   5   3   7       98.85      103.01      3.41 o 
   6   3   7      417.92      414.10      7.69 o 
   7   3   7        0.19        0.35      1.16 o 
   8   3   7        1.65        2.55      1.41 o 
   9   3   7       17.42       15.46      2.57 o 
  10   3   7      140.54      144.92      5.95 o 
  11   3   7      151.14      145.12      7.98 o 
  12   3   7      115.43      121.79      7.18 o 
 -18   4   7        1.46       -1.89      2.21 o 
 -17   4   7        5.88        4.44      1.96 o 
 -16   4   7        0.68        1.44      1.62 o 
 -15   4   7      253.75      251.41      6.79 o 
 -14   4   7       53.73       54.54      3.19 o 
 -13   4   7       10.11       10.73      2.46 o 
 -12   4   7        3.83        3.76      1.09 o 
 -11   4   7       14.08       12.48      1.37 o 
 -10   4   7       62.24       59.73      2.62 o 
  -9   4   7        0.07       -0.28      0.60 o 
  -8   4   7       11.75       14.77      1.03 o 
  -7   4   7      937.72      926.86     11.80 o 
  -6   4   7       47.01       47.76      1.33 o 
  -5   4   7        1.71        1.45      0.44 o 
  -4   4   7       30.34       35.17      1.16 o 
  -3   4   7       15.84       20.84      1.52 o 
  -2   4   7       46.40       48.45      1.12 o 
  -1   4   7       66.55       65.48      1.32 o 
   0   4   7      691.37      683.39      6.67 o 
   1   4   7      139.57      131.44      2.54 o 
   2   4   7      237.02      243.94      3.60 o 
   3   4   7      103.24       84.82      2.56 o 
   4   4   7        2.45        4.27      1.00 o 
   5   4   7       34.92       35.49      2.58 o 
   6   4   7       13.24       18.86      1.96 o 
   7   4   7        0.19        1.04      1.21 o 
   8   4   7        0.71        0.05      1.53 o 
   9   4   7      118.87      127.41      5.41 o 
  10   4   7       47.88       41.11      3.78 o 
  11   4   7        5.08        8.05      2.52 o 
  12   4   7       21.07       12.78      3.54 o 
 -18   5   7       10.62        7.44      2.62 o 
 -17   5   7       23.68       21.03      2.78 o 
 -16   5   7        0.13        2.37      1.83 o 
 -15   5   7        0.38        2.51      2.03 o 
 -14   5   7        0.01       -0.02      1.90 o 
 -13   5   7        1.79        1.01      1.25 o 
 -12   5   7      154.81      147.17      3.88 o 
 -11   5   7      188.00      178.19      4.22 o 
 -10   5   7        0.52        0.77      0.85 o 
  -9   5   7      106.44       95.94      3.01 o 
  -8   5   7      738.46      735.66      8.39 o 
  -7   5   7        6.32        6.33      0.84 o 
  -6   5   7      674.14      664.87      6.99 o 
  -5   5   7        1.05        1.60      0.41 o 
  -4   5   7      859.09      897.94     10.01 o 
  -3   5   7       29.94       32.73      1.52 o 
  -2   5   7      102.41      106.94      3.05 o 
  -1   5   7      510.93      520.46      5.55 o 
   0   5   7      302.69      296.95      3.69 o 
   1   5   7       69.54       67.82      1.88 o 
   2   5   7     1309.57     1257.62     13.99 o 
   3   5   7        8.64        6.68      0.87 o 
   4   5   7       55.86       60.75      1.97 o 
   5   5   7        5.77        3.54      1.19 o 
   6   5   7      131.70      130.12      4.10 o 
   7   5   7        2.56        0.80      1.23 o 
   8   5   7       33.78       42.54      4.64 o 
   9   5   7        3.09        1.10      1.77 o 
  10   5   7       76.36       71.06      3.71 o 
  11   5   7        0.87        1.26      1.70 o 
  12   5   7       18.13       20.87      3.21 o 
 -18   6   7        0.30       -1.51      2.21 o 
 -17   6   7       90.19       86.91      4.54 o 
 -16   6   7       28.48       32.43      2.96 o 
 -15   6   7      281.49      309.05      7.63 o 
 -14   6   7      106.50      114.54      4.57 o 
 -13   6   7       67.27       64.68      3.21 o 
 -12   6   7      189.84      188.17      5.06 o 
 -11   6   7       72.78       83.96      2.78 o 
 -10   6   7      231.31      245.64      4.63 o 
  -9   6   7      323.93      342.63      5.17 o 
  -8   6   7      134.68      134.79      3.23 o 
  -7   6   7     2093.10     2086.49     20.02 o 
  -6   6   7     2349.25     2369.29     22.29 o 
  -5   6   7      264.95      253.13      2.92 o 
  -4   6   7      761.27      720.89      7.94 o 
  -3   6   7      290.53      287.64      4.13 o 
  -2   6   7      861.00      849.21      9.72 o 
  -1   6   7       90.67       92.77      2.14 o 
   0   6   7     4274.25     4256.39     33.93 o 
   1   6   7      318.64      313.15      4.42 o 
   2   6   7       92.94       88.44      2.56 o 
   3   6   7      217.74      203.07      3.39 o 
   4   6   7      251.28      270.67      5.35 o 
   5   6   7       16.44       16.96      1.36 o 
   6   6   7       37.51       45.73      2.25 o 
   7   6   7       22.90       25.65      2.13 o 
   8   6   7       76.52       67.55      3.33 o 
   9   6   7      162.76      197.73      5.47 o 
  10   6   7       16.49       31.51      2.81 o 
  11   6   7       21.04       22.04      2.60 o 
  12   6   7        1.10        2.65      1.73 o 
 -17   7   7        0.09        2.46      2.31 o 
 -16   7   7        5.01        3.56      1.81 o 
 -15   7   7        2.56        4.90      1.76 o 
 -14   7   7      248.41      241.61      7.01 o 
 -13   7   7        7.38        7.17      1.61 o 
 -12   7   7       84.16       82.51      3.29 o 
 -11   7   7      316.17      298.45      5.57 o 
 -10   7   7       90.88       84.52      2.62 o 
  -9   7   7        2.73        3.11      1.09 o 
  -8   7   7      226.27      213.70      4.06 o 
  -7   7   7      742.75      713.85      8.25 o 
  -6   7   7       90.81       92.46      2.17 o 
  -5   7   7       41.16       36.15      1.04 o 
  -4   7   7      231.22      230.13      3.10 o 
  -3   7   7      186.60      183.21      3.23 o 
  -2   7   7      157.61      163.13      3.05 o 
  -1   7   7      128.11      121.18      2.04 o 
   0   7   7     1603.43     1599.64     16.84 o 
   1   7   7      488.76      504.70      6.26 o 
   2   7   7      484.03      498.65      8.35 o 
   3   7   7      360.76      351.94      5.80 o 
   4   7   7        4.42        4.94      0.87 o 
   5   7   7      112.52      103.52      2.70 o 
   6   7   7       74.01       74.24      2.68 o 
   7   7   7        0.01       -0.71      1.06 o 
   8   7   7        1.23        1.76      1.35 o 
   9   7   7        7.74        5.60      2.14 o 
  10   7   7       53.64       61.12      3.48 o 
  11   7   7       90.43       78.80      3.99 o 
 -17   8   7        4.22        6.26      4.10 o 
 -16   8   7        7.19        4.26      1.91 o 
 -15   8   7      133.37      136.08      4.92 o 
 -14   8   7        7.19        4.80      1.66 o 
 -13   8   7       67.74       64.45      3.21 o 
 -12   8   7        0.44        3.05      1.58 o 
 -11   8   7        0.21        0.28      0.99 o 
 -10   8   7        9.92       10.11      1.14 o 
  -9   8   7      194.76      188.25      3.98 o 
  -8   8   7        4.69        4.31      0.95 o 
  -7   8   7      129.08      123.20      4.20 o 
  -6   8   7      199.42      194.29      3.39 o 
  -5   8   7       34.02       31.62      1.18 o 
  -4   8   7       71.99       70.54      1.40 o 
  -3   8   7        0.30        0.74      0.44 o 
  -2   8   7        3.89        3.29      0.48 o 
  -1   8   7      449.16      455.61      6.07 o 
   0   8   7      527.75      522.03      6.89 o 
   1   8   7       12.80       12.98      1.11 o 
   2   8   7       88.66       81.65      3.92 o 
   3   8   7        2.66        2.47      0.98 o 
   4   8   7       73.84       67.79      2.04 o 
   5   8   7       92.64       92.42      2.75 o 
   6   8   7        9.94       10.99      1.72 o 
   7   8   7      106.62      103.19      3.57 o 
   8   8   7        3.85        2.75      1.40 o 
   9   8   7       23.74       29.12      2.85 o 
  10   8   7       63.92       74.52      3.77 o 
  11   8   7        5.65        8.05      2.00 o 
 -17   9   7        9.77       14.45      2.85 o 
 -16   9   7        0.19       -0.44      1.83 o 
 -15   9   7        0.46        0.17      1.78 o 
 -14   9   7        5.76        8.33      2.18 o 
 -13   9   7       34.40       29.85      2.37 o 
 -12   9   7      586.80      591.71     10.34 o 
 -11   9   7       61.27       53.92      2.29 o 
 -10   9   7       85.21       76.69      2.23 o 
  -9   9   7       89.90       89.49      3.10 o 
  -8   9   7      339.31      348.43      7.55 o 
  -7   9   7       28.39       32.62      1.68 o 
  -6   9   7      522.05      517.38      6.63 o 
  -5   9   7        6.63        7.18      0.77 o 
  -4   9   7      546.01      558.13      5.83 o 
  -3   9   7      169.32      154.56      2.28 o 
  -2   9   7      148.67      130.53      2.53 o 
  -1   9   7      587.27      594.49      7.34 o 
   0   9   7      214.05      203.28      4.71 o 
   1   9   7        9.62        8.58      1.02 o 
   2   9   7      225.60      208.07      4.23 o 
   3   9   7        5.33        3.89      1.17 o 
   4   9   7        9.85       11.06      1.56 o 
   5   9   7       85.55       89.99      3.69 o 
   6   9   7        8.73        6.43      1.20 o 
   7   9   7       70.95       60.20      2.87 o 
   8   9   7       61.92       67.79      3.84 o 
   9   9   7        0.18        1.02      1.48 o 
  10   9   7       16.56       17.36      2.28 o 
  11   9   7       32.37       35.77      3.02 o 
 -16  10   7       62.25       61.33      7.15 o 
 -15  10   7        9.82       10.36      2.37 o 
 -14  10   7       90.49       92.44      4.51 o 
 -13  10   7       39.61       36.29      2.83 o 
 -12  10   7      191.83      189.48      4.97 o 
 -11  10   7        0.04       -0.15      0.86 o 
 -10  10   7      172.52      171.93      4.63 o 
  -9  10   7      381.54      389.62      7.16 o 
  -8  10   7       72.22       71.81      2.79 o 
  -7  10   7      162.56      155.31      3.86 o 
  -6  10   7      828.48      834.59     10.36 o 
  -5  10   7      119.46      123.38      2.89 o 
  -4  10   7       31.97       32.11      1.30 o 
  -3  10   7      319.23      312.83      4.91 o 
  -2  10   7      165.45      146.96      3.12 o 
  -1  10   7       68.89       68.61      3.12 o 
   0  10   7      280.46      256.23      5.06 o 
   1  10   7        4.53        4.05      1.03 o 
   2  10   7       10.91        9.82      1.24 o 
   3  10   7       13.06        8.60      1.42 o 
   4  10   7       20.14       17.45      2.00 o 
   5  10   7       18.15       21.11      1.46 o 
   6  10   7        2.81        1.25      0.99 o 
   7  10   7        0.64        0.38      1.05 o 
   8  10   7       52.26       50.93      2.86 o 
   9  10   7       18.87       29.01      4.24 o 
  10  10   7       41.58       57.56      3.96 o 
  11  10   7       78.18       70.34      3.78 o 
 -16  11   7       10.77        9.86      2.37 o 
 -15  11   7       12.89       16.66      3.11 o 
 -14  11   7       11.58       10.08      2.08 o 
 -13  11   7       52.22       53.98      4.47 o 
 -12  11   7       31.64       30.78      2.29 o 
 -11  11   7      177.71      172.40      4.94 o 
 -10  11   7      630.97      627.60     10.33 o 
  -9  11   7      308.73      317.28      6.47 o 
  -8  11   7       64.39       53.78      2.93 o 
  -7  11   7      124.33      117.41      3.48 o 
  -6  11   7        2.73        3.70      1.49 o 
  -5  11   7       13.68       15.40      1.29 o 
  -4  11   7      213.26      201.98      3.90 o 
  -3  11   7      505.07      488.64      6.92 o 
  -2  11   7       28.79       23.83      1.98 o 
  -1  11   7       17.28       15.89      1.59 o 
   0  11   7      179.63      182.36      3.90 o 
   1  11   7       73.60       77.36      3.21 o 
   2  11   7      633.34      625.95      8.73 o 
   3  11   7       12.30       17.26      3.13 o 
   4  11   7       10.35        8.33      1.53 o 
   5  11   7       71.36       74.44      3.46 o 
   6  11   7       17.44       17.20      2.67 o 
   7  11   7       14.96       16.72      1.68 o 
   8  11   7        9.55        5.49      1.50 o 
   9  11   7        2.08        1.57      1.40 o 
  10  11   7       30.13       22.93      2.46 o 
 -16  12   7        1.30        3.02      2.04 o 
 -15  12   7      135.20      133.55      5.30 o 
 -14  12   7        0.17        3.13      1.62 o 
 -13  12   7       46.31       46.72      4.02 o 
 -12  12   7        7.64        6.51      1.93 o 
 -11  12   7      100.76       90.84      6.79 o 
 -10  12   7        3.11        1.92      1.39 o 
  -9  12   7      290.54      295.17      6.94 o 
  -8  12   7       35.43       32.07      3.21 o 
  -7  12   7      207.20      200.98      7.16 o 
  -6  12   7      251.63      248.93      4.82 o 
  -5  12   7      316.91      293.19      5.19 o 
  -4  12   7        9.79        6.58      1.65 o 
  -3  12   7        1.49        1.75      0.86 o 
  -2  12   7        2.53        0.97      1.01 o 
  -1  12   7      501.11      486.97      9.04 o 
   0  12   7       23.85       19.13      1.52 o 
   1  12   7        2.93        0.69      1.13 o 
   2  12   7       28.80       29.44      1.92 o 
   3  12   7       26.06       28.67      2.35 o 
   4  12   7        1.67        0.14      1.16 o 
   5  12   7        3.52        1.51      1.48 o 
   6  12   7       32.43       34.56      2.76 o 
   7  12   7        0.69       -0.34      1.01 o 
   8  12   7       22.12       22.11      3.01 o 
   9  12   7        2.10        3.84      1.61 o 
  10  12   7       62.17       71.51      5.70 o 
 -15  13   7        4.19        2.07      1.76 o 
 -14  13   7       88.71       95.54      4.00 o 
 -13  13   7        2.86        3.09      2.16 o 
 -12  13   7       10.26        9.07      2.17 o 
 -11  13   7       67.43       71.74      4.10 o 
 -10  13   7       37.00       37.04      4.47 o 
  -9  13   7      289.10      287.70      7.32 o 
  -8  13   7      163.36      162.32      4.59 o 
  -7  13   7      105.98      103.12      4.85 o 
  -6  13   7      317.98      322.82      8.87 o 
  -5  13   7        2.20        1.35      0.95 o 
  -4  13   7      223.86      214.32      5.16 o 
  -3  13   7       22.31       15.49      1.45 o 
  -2  13   7       80.88       75.82      3.18 o 
  -1  13   7      558.15      532.75      9.91 o 
   0  13   7        4.42        3.91      1.11 o 
   1  13   7       39.94       34.58      3.55 o 
   2  13   7      127.65      129.09      3.58 o 
   3  13   7       55.09       64.55      3.08 o 
   4  13   7       22.19       28.46      2.41 o 
   5  13   7       37.94       35.62      2.76 o 
   6  13   7       23.95       23.40      2.80 o 
   7  13   7        7.53        6.15      1.87 o 
   8  13   7        1.75        2.75      1.23 o 
   9  13   7        0.00        2.48      2.74 o 
 -15  14   7        3.86        3.58      3.71 o 
 -14  14   7       87.45       93.41      8.21 o 
 -13  14   7       48.71       45.90     11.49 o 
 -12  14   7       22.16       19.93      3.22 o 
 -11  14   7       48.60       56.81      5.62 o 
 -10  14   7      170.86      166.71      5.10 o 
  -9  14   7       92.21       93.40      4.57 o 
  -8  14   7        3.00        2.56      1.27 o 
  -7  14   7        8.30        6.15      1.41 o 
  -6  14   7      324.20      332.51      6.76 o 
  -5  14   7        7.95        4.49      1.28 o 
  -4  14   7       28.67       28.91      2.06 o 
  -3  14   7      245.69      254.33      8.76 o 
  -2  14   7       35.52       40.20      2.59 o 
  -1  14   7       90.72       83.64      3.56 o 
   0  14   7        1.87        2.04      1.02 o 
   1  14   7      160.88      176.66      5.38 o 
   2  14   7       60.52       60.83      3.44 o 
   3  14   7       74.60       77.35      3.90 o 
   4  14   7       41.26       42.28      3.94 o 
   5  14   7       30.56       28.97      2.65 o 
   6  14   7        5.74        3.43      1.68 o 
   7  14   7       50.38       54.80      3.98 o 
   8  14   7       71.91       73.28      4.19 o 
   9  14   7       16.31        8.06      2.58 o 
 -14  15   7        0.34        3.22      2.53 o 
 -13  15   7       10.16       12.99      3.01 o 
 -12  15   7       72.99       73.85      5.23 o 
 -11  15   7       26.47       26.80      3.47 o 
 -10  15   7       81.87       86.53      3.97 o 
  -9  15   7      203.01      210.98      8.57 o 
  -8  15   7       11.21       11.39      2.36 o 
  -7  15   7        1.17        2.13      1.25 o 
  -6  15   7       39.58       41.79      2.57 o 
  -5  15   7       39.73       40.53      2.50 o 
  -4  15   7       94.35      100.95      3.64 o 
  -3  15   7       25.32       26.76      2.36 o 
  -2  15   7       46.92       43.44      2.89 o 
  -1  15   7      154.53      168.08      7.95 o 
   0  15   7       78.46       78.15      4.27 o 
   1  15   7       39.47       44.99      3.09 o 
   2  15   7      177.70      176.44      5.71 o 
   3  15   7       25.84       23.61      3.32 o 
   4  15   7       25.32       21.32      2.37 o 
   5  15   7        1.91        2.77      1.56 o 
   6  15   7        0.16        2.49      1.64 o 
   7  15   7        0.00       -1.06      1.57 o 
   8  15   7        1.74       -0.19      1.68 o 
 -13  16   7        0.04        0.11      2.35 o 
 -12  16   7       15.02       14.37      3.10 o 
 -11  16   7       13.02       15.02      6.75 o 
 -10  16   7       56.22       55.48      4.39 o 
  -9  16   7        2.11        2.91      1.55 o 
  -8  16   7       12.54       12.86      2.00 o 
  -7  16   7      113.79      109.01      4.77 o 
  -6  16   7       42.76       36.60      2.60 o 
  -5  16   7      118.59      127.00      4.18 o 
  -4  16   7        3.96        1.28      1.24 o 
  -3  16   7        4.94        6.21      1.60 o 
  -2  16   7        0.12        1.78      1.45 o 
  -1  16   7      133.97      136.71      4.99 o 
   0  16   7      162.68      177.11      5.72 o 
   1  16   7      133.02      138.32      6.84 o 
   2  16   7       51.07       46.74      4.53 o 
   3  16   7       33.67       37.71      3.28 o 
   4  16   7        0.18        0.08      1.41 o 
   5  16   7       17.69       16.43      2.38 o 
   6  16   7        8.09        7.33      1.95 o 
   7  16   7        1.23        4.19      1.92 o 
 -12  17   7        5.70        3.71      3.11 o 
 -11  17   7       26.81       23.48      5.30 o 
 -10  17   7        0.49        1.25      1.99 o 
  -9  17   7       93.32       94.45      5.73 o 
  -8  17   7       85.36       91.48      4.53 o 
  -7  17   7      100.50       96.73      4.05 o 
  -6  17   7      269.60      266.87      8.30 o 
  -5  17   7       97.35      107.78      4.60 o 
  -4  17   7        1.87        3.51      1.59 o 
  -3  17   7       10.88       12.69      2.19 o 
  -2  17   7      144.63      142.72      5.65 o 
  -1  17   7      519.77      561.69     11.48 o 
   0  17   7       17.52       19.62      2.52 o 
   1  17   7       58.40       53.06      3.78 o 
   2  17   7       35.92       42.66      3.37 o 
   3  17   7       12.09       13.32      3.37 o 
   4  17   7       19.22       24.30      3.11 o 
   5  17   7       51.53       55.37      4.41 o 
   6  17   7        0.24        2.17      1.75 o 
   7  17   7        0.04       -0.07      2.04 o 
 -11  18   7        2.87        2.62      2.39 o 
 -10  18   7        7.86        9.91      2.67 o 
  -9  18   7      203.15      210.47      8.13 o 
  -8  18   7       12.33        6.58      2.29 o 
  -7  18   7       18.80       21.57      3.51 o 
  -6  18   7       31.31       33.01      3.10 o 
  -5  18   7        1.49        4.57      1.62 o 
  -4  18   7        0.06       -0.28      1.52 o 
  -3  18   7       64.07       59.94      3.77 o 
  -2  18   7       62.00       66.36      3.92 o 
  -1  18   7        0.18        3.32      1.72 o 
   0  18   7       91.80      102.76      6.37 o 
   1  18   7       25.83       23.45      2.85 o 
   2  18   7       23.83       25.67      4.47 o 
   3  18   7        1.88        1.66      1.91 o 
   4  18   7        0.25        1.18      1.84 o 
   5  18   7       24.07       19.17      3.09 o 
   6  18   7        9.85        8.58      2.50 o 
 -10  19   7        8.96       13.24      4.01 o 
  -9  19   7       65.42       73.82      6.85 o 
  -8  19   7        0.20       -0.30      1.96 o 
  -7  19   7        0.28        2.89      2.06 o 
  -6  19   7        1.51        0.28      1.78 o 
  -5  19   7        0.72       -1.30      1.92 o 
  -4  19   7       47.86       60.51      4.57 o 
  -3  19   7        0.18       -0.04      1.82 o 
  -2  19   7      203.26      235.36      8.34 o 
  -1  19   7        6.55        4.19      2.20 o 
   0  19   7       67.04       66.59      5.41 o 
   1  19   7       24.85       28.05      3.68 o 
   2  19   7        2.40        0.39      2.04 o 
   3  19   7        3.77        3.11      2.12 o 
   4  19   7       13.40        9.43      3.63 o 
  -9  20   7        1.80        1.17      2.71 o 
  -8  20   7        0.70       -0.53      1.97 o 
  -7  20   7        3.46       -0.62      1.97 o 
  -6  20   7        3.63        4.69      2.33 o 
  -5  20   7       57.47       50.71      4.63 o 
  -4  20   7       15.49       10.48      2.74 o 
  -3  20   7        6.66       11.89      2.72 o 
  -2  20   7       18.75       22.76      3.36 o 
  -1  20   7      121.50      123.67     10.06 o 
   0  20   7        6.37        3.69      1.85 o 
   1  20   7       16.61       19.67      4.57 o 
   2  20   7        0.20        0.45      2.11 o 
   3  20   7        3.01        4.33      2.22 o 
  -7  21   7       16.74       20.45      7.88 o 
  -6  21   7       24.71       25.22      3.77 o 
  -5  21   7       46.71       52.18      4.61 o 
  -4  21   7       20.67       23.81      3.51 o 
  -3  21   7        1.00        2.33      2.11 o 
  -2  21   7        0.03       -0.13      2.07 o 
  -1  21   7       41.75       49.69      4.55 o 
   0  21   7        3.12        2.29      1.83 o 
   1  21   7       22.48       29.54      4.06 o 
 -18   0   8       37.59       41.84      5.76 o 
 -17   0   8        5.37        7.88      3.44 o 
 -16   0   8        5.49        6.52      2.42 o 
 -15   0   8        9.74        4.89      4.17 o 
 -14   0   8      594.59      598.75     13.74 o 
 -13   0   8      578.24      565.82     12.71 o 
 -12   0   8     1183.57     1155.52     21.01 o 
 -11   0   8       30.32       32.40      2.59 o 
 -10   0   8      229.66      232.21      6.23 o 
  -9   0   8      125.33      105.84      3.74 o 
  -8   0   8      734.16      733.08     13.06 o 
  -7   0   8     1529.29     1414.70     22.48 o 
  -6   0   8     1388.62     1388.09     18.87 o 
  -5   0   8      649.09      665.92      9.80 o 
  -4   0   8        3.84        0.53      0.70 o 
  -3   0   8       91.11       68.76      5.36 o 
  -2   0   8      127.75      146.02      3.60 o 
  -1   0   8        0.09        1.57      0.61 o 
   0   0   8       63.54       40.65      2.17 o 
   1   0   8        0.43        1.77      1.06 o 
   2   0   8     3913.66     3802.86     90.70 o 
   3   0   8       75.66       46.26      3.20 o 
   4   0   8       22.87       24.56      3.51 o 
   5   0   8       16.23       14.48      2.55 o 
   6   0   8       31.55       24.00      4.73 o 
   7   0   8        2.78        3.49      2.05 o 
   8   0   8        6.36        9.49      2.88 o 
   9   0   8       19.60       14.89      3.42 o 
  10   0   8      156.54      157.01      7.93 o 
  11   0   8        4.09        6.75      4.10 o 
 -18   1   8        9.17       11.89      2.81 o 
 -17   1   8       27.06       26.35      2.89 o 
 -16   1   8       36.63       34.13      2.64 o 
 -15   1   8      136.98      146.81     10.32 o 
 -14   1   8      430.03      430.77      7.82 o 
 -13   1   8        9.72       13.11      1.58 o 
 -12   1   8      134.11      132.73      3.61 o 
 -11   1   8        4.28        2.69      0.97 o 
 -10   1   8       24.28       28.93      2.29 o 
  -9   1   8      208.85      198.98      3.78 o 
  -8   1   8       58.97       69.59      1.98 o 
  -7   1   8      104.97      104.88      2.27 o 
  -6   1   8     3616.91     3429.62     38.32 o 
  -5   1   8       65.71       87.91      2.59 o 
  -4   1   8       32.20       34.87      1.34 o 
  -3   1   8        5.51       10.35      0.99 o 
  -2   1   8      414.35      461.02      5.61 o 
  -1   1   8      101.82      107.17      2.09 o 
   0   1   8        3.89        5.92      0.72 o 
   1   1   8      401.68      391.13      6.20 o 
   2   1   8      639.50      607.30      8.82 o 
   3   1   8      122.68       91.83      2.99 o 
   4   1   8       10.50        9.75      1.68 o 
   5   1   8      196.86      200.02      4.94 o 
   6   1   8       17.05       19.32      2.43 o 
   7   1   8       87.36       75.97      5.78 o 
   8   1   8       51.42       46.36      3.16 o 
   9   1   8       15.42       15.91      2.37 o 
  10   1   8        2.46        7.73      2.41 o 
  11   1   8       40.63       54.46      5.50 o 
 -18   2   8        8.47        3.66      2.38 o 
 -17   2   8       10.26        9.69      2.23 o 
 -16   2   8        0.55        3.27      1.65 o 
 -15   2   8       15.97       19.80      3.83 o 
 -14   2   8        9.91       10.61      1.71 o 
 -13   2   8      127.05      122.80      3.64 o 
 -12   2   8       44.47       49.83      2.36 o 
 -11   2   8      163.47      160.27      3.74 o 
 -10   2   8        1.16        1.36      0.79 o 
  -9   2   8       64.05       60.11      1.96 o 
  -8   2   8        0.41        0.58      0.56 o 
  -7   2   8       10.52        6.13      1.00 o 
  -6   2   8        1.87        2.87      1.68 o 
  -5   2   8       27.66       32.59      1.10 o 
  -4   2   8      336.60      357.27      5.34 o 
  -3   2   8       60.69       64.91      2.34 o 
  -2   2   8       11.40       12.50      0.90 o 
  -1   2   8       61.00       69.96      1.81 o 
   0   2   8        0.09        2.05      0.62 o 
   1   2   8       99.45       84.22      2.32 o 
   2   2   8       20.31       16.66      1.50 o 
   3   2   8       13.14        8.44      1.56 o 
   4   2   8        1.66        0.66      0.98 o 
   5   2   8        1.80        2.72      1.26 o 
   6   2   8      117.54      127.75      4.35 o 
   7   2   8        0.13        0.52      1.30 o 
   8   2   8        6.97        2.01      1.92 o 
   9   2   8       47.16       50.18      3.47 o 
  10   2   8       44.36       42.03      3.97 o 
  11   2   8       37.91       41.48      4.14 o 
 -18   3   8        1.47        2.31      2.03 o 
 -17   3   8       33.84       34.42      3.15 o 
 -16   3   8       43.19       39.03      3.11 o 
 -15   3   8      105.89      111.35      3.90 o 
 -14   3   8      183.69      181.21      4.75 o 
 -13   3   8       26.80       30.03      2.53 o 
 -12   3   8        8.79        8.95      1.33 o 
 -11   3   8       17.01       15.86      1.43 o 
 -10   3   8      115.11      113.23      2.90 o 
  -9   3   8      233.10      234.69      4.58 o 
  -8   3   8       24.85       26.34      1.76 o 
  -7   3   8       18.16       17.09      1.35 o 
  -6   3   8     2706.36     2626.01     29.51 o 
  -5   3   8       15.15       21.93      1.04 o 
  -4   3   8        3.02        2.99      0.66 o 
  -3   3   8        7.03       15.81      0.76 o 
  -2   3   8     1166.01     1195.98     11.07 o 
  -1   3   8      288.66      288.73      4.24 o 
   0   3   8        1.07        0.96      0.59 o 
   1   3   8      309.84      279.90      8.02 o 
   2   3   8      735.44      699.88      8.88 o 
   3   3   8      113.59       94.69      3.80 o 
   4   3   8       38.45       40.90      2.34 o 
   5   3   8       64.15       59.25      2.90 o 
   6   3   8        1.09        0.43      1.16 o 
   7   3   8       36.73       28.66      2.50 o 
   8   3   8        0.01        0.83      1.47 o 
   9   3   8       86.98       79.15      8.78 o 
  10   3   8        4.99        2.59      2.05 o 
  11   3   8       17.78       24.39      3.67 o 
 -18   4   8       77.24       72.13     10.21 o 
 -17   4   8       26.18       24.41      2.91 o 
 -16   4   8        1.19        2.89      1.69 o 
 -15   4   8        0.41        3.86      1.79 o 
 -14   4   8      170.55      179.35      4.71 o 
 -13   4   8        3.32        6.87      1.54 o 
 -12   4   8      515.08      503.02      7.99 o 
 -11   4   8      139.00      134.87      3.37 o 
 -10   4   8      222.36      227.65      4.27 o 
  -9   4   8       10.31       10.85      1.41 o 
  -8   4   8      483.84      466.95      7.95 o 
  -7   4   8      817.24      740.81     11.01 o 
  -6   4   8      286.01      247.36      4.30 o 
  -5   4   8      100.81      100.54      1.71 o 
  -4   4   8      627.46      623.26      6.73 o 
  -3   4   8        4.99        7.95      0.87 o 
  -2   4   8       48.47       54.65      1.52 o 
  -1   4   8      235.42      225.36      3.31 o 
   0   4   8      197.53      192.11      3.45 o 
   1   4   8       53.87       61.67      2.83 o 
   2   4   8     1435.71     1447.15     15.89 o 
   3   4   8       11.09       13.45      1.07 o 
   4   4   8       10.11       19.68      1.82 o 
   5   4   8       24.08       19.25      2.53 o 
   6   4   8       68.42       70.88      3.66 o 
   7   4   8       16.35       24.27      2.40 o 
   8   4   8        3.16        4.70      1.97 o 
   9   4   8       96.70       96.88      5.02 o 
  10   4   8        3.96        6.07      3.70 o 
  11   4   8       59.66       53.62      3.59 o 
 -18   5   8       42.60       37.91      3.40 o 
 -17   5   8       14.19       15.38      2.43 o 
 -16   5   8      124.75      120.18      4.74 o 
 -15   5   8      106.09      115.96      4.78 o 
 -14   5   8      514.87      535.17     10.13 o 
 -13   5   8       13.47       12.13      1.56 o 
 -12   5   8      287.09      291.85      5.58 o 
 -11   5   8      120.02      121.97      3.20 o 
 -10   5   8        7.68        7.87      1.15 o 
  -9   5   8        6.76        5.94      1.20 o 
  -8   5   8      368.09      401.32      7.25 o 
  -7   5   8       67.18       64.39      2.93 o 
  -6   5   8     1999.47     1919.53     19.91 o 
  -5   5   8      227.73      260.02      3.86 o 
  -4   5   8       56.59       65.62      2.13 o 
  -3   5   8       34.07       36.57      1.97 o 
  -2   5   8      134.96      113.21      1.88 o 
  -1   5   8     2568.44     2586.20     24.76 o 
   0   5   8        0.01        0.25      0.74 o 
   1   5   8        9.87       10.78      1.12 o 
   2   5   8      185.65      174.52      3.71 o 
   3   5   8      256.26      235.75      3.98 o 
   4   5   8        0.02        2.80      0.85 o 
   5   5   8      197.46      207.50      4.28 o 
   6   5   8        0.39        0.45      1.00 o 
   7   5   8       78.62       60.91      3.30 o 
   8   5   8      289.81      296.39      6.64 o 
   9   5   8       37.48       51.76      3.71 o 
  10   5   8       42.91       51.92      3.36 o 
  11   5   8        1.86        2.46      1.75 o 
 -17   6   8        1.77        0.13      1.69 o 
 -16   6   8        5.13        3.41      2.01 o 
 -15   6   8       22.58       17.78      3.27 o 
 -14   6   8       12.35       10.99      2.29 o 
 -13   6   8        0.93        0.97      1.10 o 
 -12   6   8        0.86        1.14      0.98 o 
 -11   6   8       90.71       90.23      2.66 o 
 -10   6   8        0.05        1.97      1.12 o 
  -9   6   8       22.87       22.58      1.85 o 
  -8   6   8       20.44       20.72      1.67 o 
  -7   6   8       90.35       81.20      3.80 o 
  -6   6   8      514.24      514.77      6.70 o 
  -5   6   8       37.67       39.05      1.09 o 
  -4   6   8      205.28      195.05      3.90 o 
  -3   6   8        8.40       10.28      1.39 o 
  -2   6   8      184.15      183.96      3.91 o 
  -1   6   8       19.99       18.56      1.15 o 
   0   6   8       80.85       74.00      2.39 o 
   1   6   8      116.89      111.17      2.79 o 
   2   6   8      182.05      194.30      4.00 o 
   3   6   8       99.29      105.18      4.59 o 
   4   6   8        6.43        6.33      1.26 o 
   5   6   8        2.42        1.41      0.94 o 
   6   6   8       40.12       45.92      2.29 o 
   7   6   8        9.52        7.62      2.18 o 
   8   6   8       30.17       26.62      2.37 o 
   9   6   8       22.91       22.64      2.36 o 
  10   6   8        4.14        7.09      1.89 o 
  11   6   8       11.06       10.29      2.15 o 
 -17   7   8       28.59       31.38      2.98 o 
 -16   7   8      262.77      270.49      7.10 o 
 -15   7   8       38.79       36.10      2.78 o 
 -14   7   8       57.60       57.93      3.13 o 
 -13   7   8       70.08       70.38      3.11 o 
 -12   7   8        5.72        5.03      1.13 o 
 -11   7   8       43.38       45.97      1.93 o 
 -10   7   8       19.92       19.16      1.91 o 
  -9   7   8        1.92        2.69      1.05 o 
  -8   7   8      347.99      349.37      6.76 o 
  -7   7   8       10.94        9.93      1.53 o 
  -6   7   8      419.48      415.40      5.45 o 
  -5   7   8       74.87       73.99      1.71 o 
  -4   7   8      111.82      103.65      2.75 o 
  -3   7   8      236.85      251.83      4.80 o 
  -2   7   8       26.56       22.99      1.73 o 
  -1   7   8      172.70      168.19      3.50 o 
   0   7   8      257.82      249.14      4.79 o 
   1   7   8      204.30      221.26      4.15 o 
   2   7   8      146.91      138.51      3.39 o 
   3   7   8      316.00      309.27      6.83 o 
   4   7   8        9.47        9.24      1.64 o 
   5   7   8        8.07        8.93      1.24 o 
   6   7   8      167.52      171.51      4.35 o 
   7   7   8        8.20        5.31      1.41 o 
   8   7   8       64.85       62.96      3.17 o 
   9   7   8       11.07       13.51      2.01 o 
  10   7   8        1.29        2.69      2.23 o 
  11   7   8       73.38       66.63      3.77 o 
 -17   8   8        1.37        2.16      1.77 o 
 -16   8   8       11.90       13.12      2.09 o 
 -15   8   8        3.46        3.11      1.57 o 
 -14   8   8       13.95       17.26      2.04 o 
 -13   8   8        0.47        0.74      1.17 o 
 -12   8   8      315.67      316.39      6.28 o 
 -11   8   8      247.86      251.23      6.34 o 
 -10   8   8       61.82       60.83      3.00 o 
  -9   8   8       52.00       50.33      2.62 o 
  -8   8   8      544.09      534.64      7.48 o 
  -7   8   8      124.38      111.60      3.40 o 
  -6   8   8      149.35      136.70      2.75 o 
  -5   8   8       51.48       53.86      1.36 o 
  -4   8   8      758.30      756.13      9.31 o 
  -3   8   8       14.59       14.49      1.44 o 
  -2   8   8      131.98      124.75      4.56 o 
  -1   8   8       38.07       31.79      2.12 o 
   0   8   8      137.92      139.81      3.12 o 
   1   8   8      159.17      171.15      4.14 o 
   2   8   8      482.49      477.05      9.34 o 
   3   8   8        0.82       -0.36      0.98 o 
   4   8   8       26.43       31.53      2.32 o 
   5   8   8       10.46       14.68      1.32 o 
   6   8   8       44.05       44.11      2.31 o 
   7   8   8       11.69       12.05      1.67 o 
   8   8   8        4.72        3.71      1.43 o 
   9   8   8       10.91        9.99      1.85 o 
  10   8   8        6.80        6.50      1.82 o 
 -17   9   8       11.15       11.08      2.35 o 
 -16   9   8       18.90       24.63      2.87 o 
 -15   9   8       54.30       59.45      4.49 o 
 -14   9   8      301.20      309.66      6.88 o 
 -13   9   8       11.16       11.16      1.52 o 
 -12   9   8       16.85       14.90      2.62 o 
 -11   9   8        2.39        3.29      2.18 o 
 -10   9   8       19.29       15.77      2.32 o 
  -9   9   8       66.79       62.22      2.60 o 
  -8   9   8       59.82       61.61      2.28 o 
  -7   9   8       16.78       15.52      1.30 o 
  -6   9   8     1180.93     1143.86     13.13 o 
  -5   9   8      162.70      176.12      3.34 o 
  -4   9   8        0.02        0.38      0.56 o 
  -3   9   8       69.12       69.16      3.26 o 
  -2   9   8       65.96       76.83      2.27 o 
  -1   9   8       58.23       59.77      2.20 o 
   0   9   8       90.34       88.64      2.78 o 
   1   9   8       40.25       36.60      2.11 o 
   2   9   8      214.47      219.86      6.59 o 
   3   9   8      111.19      103.75      3.22 o 
   4   9   8       73.99       77.03      3.25 o 
   5   9   8      253.41      262.77      6.18 o 
   6   9   8       35.51       34.86      2.19 o 
   7   9   8        6.04        4.71      1.27 o 
   8   9   8       21.41       20.02      2.48 o 
   9   9   8       78.23       74.09      4.77 o 
  10   9   8       25.46       32.92      2.70 o 
 -16  10   8       46.31       42.34      5.41 o 
 -15  10   8        3.05        2.34      1.45 o 
 -14  10   8      215.42      223.78      6.43 o 
 -13  10   8      116.61      118.47      5.77 o 
 -12  10   8       29.79       25.21      3.87 o 
 -11  10   8        0.61        2.01      1.67 o 
 -10  10   8       10.45       10.20      1.60 o 
  -9  10   8       18.49       17.38      1.72 o 
  -8  10   8        1.30        2.35      1.00 o 
  -7  10   8       67.18       62.64      2.28 o 
  -6  10   8      497.38      472.80      6.81 o 
  -5  10   8       56.87       60.26      2.77 o 
  -4  10   8       21.17       20.61      1.16 o 
  -3  10   8       82.89       80.30      2.38 o 
  -2  10   8        1.92        4.51      0.90 o 
  -1  10   8       20.60       20.28      1.89 o 
   0  10   8      101.60       95.27      3.00 o 
   1  10   8       14.83       17.89      2.42 o 
   2  10   8      391.72      399.81      8.38 o 
   3  10   8      171.84      173.10      4.60 o 
   4  10   8       82.56       99.53      3.69 o 
   5  10   8       25.48       28.87      2.44 o 
   6  10   8        0.40       -0.11      1.32 o 
   7  10   8        0.58        1.68      2.02 o 
   8  10   8       82.00       86.39      3.34 o 
   9  10   8        6.83        3.97      3.28 o 
  10  10   8        0.31        2.62      1.59 o 
 -16  11   8       98.71      105.13      8.47 o 
 -15  11   8        9.38       15.43      4.30 o 
 -14  11   8       50.96       49.01      5.26 o 
 -13  11   8       81.09       86.15      5.13 o 
 -12  11   8       93.41      101.58      5.20 o 
 -11  11   8       49.96       46.05      3.61 o 
 -10  11   8       40.08       48.07      3.39 o 
  -9  11   8        8.34        3.37      1.27 o 
  -8  11   8       41.23       42.55      2.31 o 
  -7  11   8      291.81      291.89      5.73 o 
  -6  11   8       51.76       54.27      2.74 o 
  -5  11   8        3.20        3.18      0.86 o 
  -4  11   8      178.71      165.53      3.25 o 
  -3  11   8        0.41        0.43      0.96 o 
  -2  11   8      109.49      109.33      3.35 o 
  -1  11   8       54.19       48.09      4.91 o 
   0  11   8       80.10       72.94      3.26 o 
   1  11   8      314.49      320.35      7.15 o 
   2  11   8      153.88      159.37      5.02 o 
   3  11   8       76.92       70.07      3.11 o 
   4  11   8      107.26      112.67      3.99 o 
   5  11   8        0.10        2.74      1.43 o 
   6  11   8       57.45       58.00      3.37 o 
   7  11   8        7.08        9.36      1.97 o 
   8  11   8       17.07       18.65      2.93 o 
   9  11   8       14.35       16.15      2.98 o 
 -15  12   8       54.70       40.25      5.89 o 
 -14  12   8      100.88       98.51      7.48 o 
 -13  12   8      135.38      129.89      8.28 o 
 -12  12   8      296.16      301.70      9.29 o 
 -11  12   8        5.88        9.02      2.55 o 
 -10  12   8       24.55       26.22      2.26 o 
  -9  12   8       51.85       47.77      2.63 o 
  -8  12   8      214.47      202.71      4.90 o 
  -7  12   8       14.23       15.77      1.54 o 
  -6  12   8      104.84       98.69      2.90 o 
  -5  12   8       35.28       35.17      1.80 o 
  -4  12   8        8.43        7.35      1.20 o 
  -3  12   8       99.72      102.37      4.99 o 
  -2  12   8       16.68       17.42      1.64 o 
  -1  12   8       29.58       30.40      2.11 o 
   0  12   8       44.88       43.31      2.56 o 
   1  12   8        9.10        9.85      1.66 o 
   2  12   8      178.24      199.20      8.24 o 
   3  12   8       48.68       46.73      3.20 o 
   4  12   8       93.40      106.71      5.71 o 
   5  12   8        1.34        1.65      1.44 o 
   6  12   8        6.31        7.71      1.87 o 
   7  12   8       13.54       13.42      2.24 o 
   8  12   8       10.01        3.93      2.09 o 
   9  12   8       21.61       18.35      3.15 o 
 -15  13   8        2.57        2.05      3.11 o 
 -14  13   8       17.94       25.55      4.90 o 
 -13  13   8        1.60        2.52      2.85 o 
 -12  13   8       26.42       24.30      4.24 o 
 -11  13   8      168.18      160.62      5.67 o 
 -10  13   8       23.84       26.69      2.46 o 
  -9  13   8       26.82       18.86      1.98 o 
  -8  13   8      126.50      118.43      3.51 o 
  -7  13   8        0.16        0.74      1.03 o 
  -6  13   8      375.46      372.88      6.36 o 
  -5  13   8      285.31      277.19      7.67 o 
  -4  13   8       28.32       27.30      2.13 o 
  -3  13   8        6.57        2.09      1.62 o 
  -2  13   8       56.53       57.49      3.37 o 
  -1  13   8       11.53       11.40      1.30 o 
   0  13   8        3.33        6.11      1.45 o 
   1  13   8       18.24       24.09      3.03 o 
   2  13   8       51.62       49.49      3.21 o 
   3  13   8      152.45      142.27      5.15 o 
   4  13   8        0.12       -1.09      1.22 o 
   5  13   8       27.78       24.61      2.58 o 
   6  13   8        0.35        1.86      1.45 o 
   7  13   8        0.71       -0.12      1.49 o 
   8  13   8       37.27       38.36      3.78 o 
 -14  14   8       25.17       28.20      5.10 o 
 -13  14   8        5.33        2.25      2.85 o 
 -12  14   8        5.70        4.12      2.13 o 
 -11  14   8      120.90      117.47      5.01 o 
 -10  14   8       11.27        7.06      1.71 o 
  -9  14   8        3.51        3.58      1.40 o 
  -8  14   8       11.08       14.65      1.85 o 
  -7  14   8       19.37       19.64      1.94 o 
  -6  14   8       60.81       56.61      2.75 o 
  -5  14   8        4.73        7.95      1.39 o 
  -4  14   8      113.53      107.57      3.46 o 
  -3  14   8        0.98       -0.36      1.06 o 
  -2  14   8       11.58       13.17      1.84 o 
  -1  14   8       20.38       23.36      1.73 o 
   0  14   8        4.41        1.64      1.89 o 
   1  14   8       12.22       16.63      2.47 o 
   2  14   8      113.58      121.01      6.86 o 
   3  14   8       20.56       17.14      2.35 o 
   4  14   8       75.63       81.61      4.34 o 
   5  14   8       18.47       14.78      2.44 o 
   6  14   8       15.91       11.53      2.20 o 
   7  14   8        0.43        2.11      1.69 o 
   8  14   8       98.62      100.12      5.36 o 
 -14  15   8        1.16        0.66      3.24 o 
 -13  15   8       28.98       38.80      5.36 o 
 -12  15   8       29.95       34.31      4.87 o 
 -11  15   8       18.87       18.59      4.87 o 
 -10  15   8       32.41       33.04      3.19 o 
  -9  15   8      124.48      117.67      7.85 o 
  -8  15   8        7.56        8.94      1.73 o 
  -7  15   8       60.34       61.96      4.32 o 
  -6  15   8       13.54       16.47      1.90 o 
  -5  15   8       11.74       13.36      2.10 o 
  -4  15   8       12.70       16.35      2.65 o 
  -3  15   8       20.89       21.60      2.16 o 
  -2  15   8       89.07       85.97      4.36 o 
  -1  15   8      213.91      234.39      5.12 o 
   0  15   8       98.74       99.63      4.15 o 
   1  15   8        0.44        0.48      1.62 o 
   2  15   8      115.95      118.42      4.97 o 
   3  15   8        8.46        6.02      1.92 o 
   4  15   8        1.77        0.11      1.56 o 
   5  15   8       11.69       10.38      2.45 o 
   6  15   8        9.75        6.41      2.01 o 
   7  15   8        0.73        0.92      1.97 o 
 -13  16   8        6.24        8.54      3.71 o 
 -12  16   8       62.86       55.48      4.71 o 
 -11  16   8       54.17       66.56      4.88 o 
 -10  16   8        1.29        2.41      1.92 o 
  -9  16   8       22.04       24.57      2.77 o 
  -8  16   8       12.68       10.80      1.93 o 
  -7  16   8       90.96       92.04      3.80 o 
  -6  16   8        5.38        7.10      1.55 o 
  -5  16   8        5.74        1.65      1.92 o 
  -4  16   8        2.28        0.70      1.35 o 
  -3  16   8       18.83       19.40      2.26 o 
  -2  16   8      118.11      131.30      4.73 o 
  -1  16   8        5.57        8.00      1.42 o 
   0  16   8       84.81       76.58      8.35 o 
   1  16   8       14.12       13.64      2.65 o 
   2  16   8        4.58        2.98      1.74 o 
   3  16   8        8.56        8.81      2.21 o 
   4  16   8       43.84       45.50      3.72 o 
   5  16   8        1.79        2.59      2.28 o 
   6  16   8        0.41        0.90      2.03 o 
 -12  17   8        0.34        1.40      2.11 o 
 -11  17   8        0.20       -0.45      1.89 o 
 -10  17   8        3.13        5.31      2.32 o 
  -9  17   8       15.77       23.78      3.18 o 
  -8  17   8       90.30      100.92      8.20 o 
  -7  17   8       40.44       40.60      4.86 o 
  -6  17   8       62.95       65.92      3.78 o 
  -5  17   8       84.39       90.89      4.22 o 
  -4  17   8      164.48      176.39      7.33 o 
  -3  17   8        0.06       -0.04      1.46 o 
  -2  17   8       12.06       10.74      2.07 o 
  -1  17   8       46.81       54.80      3.58 o 
   0  17   8        8.81       13.94      2.26 o 
   1  17   8      206.11      224.27     20.56 o 
   2  17   8        1.37        1.41      1.96 o 
   3  17   8       54.78       45.61      3.65 o 
   4  17   8       21.93       24.24      3.38 o 
   5  17   8        7.30        7.70      2.47 o 
 -11  18   8       59.37       65.11      5.06 o 
 -10  18   8       16.11        8.74      2.91 o 
  -9  18   8        3.24        1.80      1.97 o 
  -8  18   8      122.75      133.46     12.74 o 
  -7  18   8        1.40        0.47      1.84 o 
  -6  18   8       54.55       61.59      4.32 o 
  -5  18   8        2.73        4.11      2.00 o 
  -4  18   8      171.49      185.93      6.90 o 
  -3  18   8        0.58       -0.73      1.65 o 
  -2  18   8      141.27      162.96      6.53 o 
  -1  18   8        0.12        0.64      1.33 o 
   0  18   8        9.18        9.48      2.50 o 
   1  18   8       54.19       55.99      5.53 o 
   2  18   8       41.12       49.75      3.80 o 
   3  18   8        9.22        9.06      2.33 o 
   4  18   8       51.67       62.54      4.39 o 
 -10  19   8        7.91        7.38      2.65 o 
  -9  19   8       35.47       31.41      4.87 o 
  -8  19   8        2.68        5.69      2.44 o 
  -7  19   8       38.16       46.82      5.23 o 
  -6  19   8       11.33       11.45      2.62 o 
  -5  19   8        2.63        4.32      3.54 o 
  -4  19   8       20.42       22.59      3.11 o 
  -3  19   8       15.92       17.74      2.96 o 
  -2  19   8       19.03       15.00      2.81 o 
  -1  19   8       13.50       13.35      2.87 o 
   0  19   8       39.69       37.99      3.84 o 
   1  19   8       48.28       53.22      4.57 o 
   2  19   8       23.60       18.82      2.81 o 
   3  19   8       15.52       18.48      2.94 o 
  -8  20   8       19.16       26.89      3.69 o 
  -7  20   8       52.60       59.55      8.34 o 
  -6  20   8        0.15        0.65      2.06 o 
  -5  20   8       14.75       16.91      3.04 o 
  -4  20   8       57.92       68.46      4.81 o 
  -3  20   8        1.26        3.80      2.23 o 
  -2  20   8        2.05        1.10      2.35 o 
  -1  20   8       34.96       38.18      3.43 o 
   0  20   8       18.63       12.49      2.87 o 
   1  20   8       13.19       11.30      2.48 o 
  -5  21   8        5.08        7.45      2.64 o 
  -4  21   8       18.59       19.25      3.27 o 
  -3  21   8        2.78        3.46      2.34 o 
  -2  21   8        0.06       -0.17      1.97 o 
  -1  21   8        1.31        0.42      1.64 o 
 -18   1   9       71.95       67.51      4.05 o 
 -17   1   9        4.13        1.47      2.06 o 
 -16   1   9       90.17       88.98      3.83 o 
 -15   1   9      215.38      212.94      7.85 o 
 -14   1   9      409.41      400.01      7.95 o 
 -13   1   9      231.23      212.42      4.98 o 
 -12   1   9      189.29      192.22      5.00 o 
 -11   1   9      308.32      298.57      5.30 o 
 -10   1   9      377.01      377.44      5.93 o 
  -9   1   9        3.48        5.47      0.84 o 
  -8   1   9       61.53       59.62      1.74 o 
  -7   1   9       90.04       97.76      2.72 o 
  -6   1   9      162.50      188.57      5.02 o 
  -5   1   9      162.36      191.15      4.94 o 
  -4   1   9      433.38      412.64      6.65 o 
  -3   1   9       82.02       65.21      2.26 o 
  -2   1   9      272.79      266.93      5.11 o 
  -1   1   9      152.02      162.68      3.96 o 
   0   1   9       25.73       14.01      1.28 o 
   1   1   9        5.29        3.78      0.96 o 
   2   1   9       16.50        7.89      1.28 o 
   3   1   9       19.22       17.70      1.75 o 
   4   1   9        0.48        0.45      1.06 o 
   5   1   9       15.68       10.53      1.69 o 
   6   1   9       73.85       68.56      3.42 o 
   7   1   9       12.00       18.59      2.60 o 
   8   1   9        0.00        0.45      1.58 o 
   9   1   9      130.98      123.62      4.98 o 
  10   1   9       16.29       22.49      3.29 o 
 -18   2   9        8.75        5.27      2.07 o 
 -17   2   9       94.56      104.96      5.05 o 
 -16   2   9      145.21      149.91      4.56 o 
 -15   2   9        4.03        1.55      1.27 o 
 -14   2   9      426.03      463.30      8.06 o 
 -13   2   9      573.11      543.63      8.60 o 
 -12   2   9      184.58      172.12      7.42 o 
 -11   2   9        0.36        1.25      0.83 o 
 -10   2   9      413.15      385.44      6.13 o 
  -9   2   9      355.11      345.71      5.24 o 
  -8   2   9      457.85      473.84      7.87 o 
  -7   2   9       70.53       61.46      2.20 o 
  -6   2   9     1760.54     1681.91     21.66 o 
  -5   2   9      285.20      280.40      5.67 o 
  -4   2   9       70.26       36.81      1.69 o 
  -3   2   9      374.45      366.61      6.15 o 
  -2   2   9      271.31      302.79      4.40 o 
  -1   2   9       51.75       48.73      1.94 o 
   0   2   9      110.46      102.85      2.55 o 
   1   2   9       14.14        9.62      1.20 o 
   2   2   9       12.39       10.51      1.77 o 
   3   2   9        0.31        1.05      1.00 o 
   4   2   9       67.01       88.67      3.62 o 
   5   2   9       73.08       86.22      3.57 o 
   6   2   9        4.41        2.57      1.49 o 
   7   2   9      378.72      421.67      8.65 o 
   8   2   9       61.66       58.25      3.69 o 
   9   2   9       37.49       49.87      4.26 o 
  10   2   9        2.49        6.29      2.59 o 
 -18   3   9       31.09       32.93      4.27 o 
 -17   3   9       58.90       53.25      3.83 o 
 -16   3   9       87.58       92.69      4.53 o 
 -15   3   9        0.04        0.41      1.20 o 
 -14   3   9       28.84       26.80      2.13 o 
 -13   3   9        0.37        1.39      1.32 o 
 -12   3   9      190.32      193.14      4.34 o 
 -11   3   9      254.50      251.94      4.69 o 
 -10   3   9      158.91      153.73      3.21 o 
  -9   3   9        0.16        0.98      0.85 o 
  -8   3   9        3.84        4.30      1.00 o 
  -7   3   9        1.67        0.91      0.78 o 
  -6   3   9      285.08      245.56      4.77 o 
  -5   3   9       70.68       53.71      1.97 o 
  -4   3   9     1079.54     1047.82     13.80 o 
  -3   3   9      457.43      429.66      5.79 o 
  -2   3   9       30.80       21.65      1.35 o 
  -1   3   9      100.28       92.23      3.76 o 
   0   3   9      207.73      200.98      4.19 o 
   1   3   9       70.60       73.95      2.34 o 
   2   3   9      249.99      242.93      5.68 o 
   3   3   9      148.98      159.14      4.20 o 
   4   3   9      152.14      150.59      6.69 o 
   5   3   9       25.27       37.50      2.59 o 
   6   3   9       27.97       25.92      3.19 o 
   7   3   9       99.02       96.89      4.17 o 
   8   3   9       10.16       14.22      2.31 o 
   9   3   9        7.72        7.37      2.28 o 
  10   3   9       14.45       12.67      2.89 o 
 -18   4   9       12.42       10.47      3.20 o 
 -17   4   9       17.32       14.47      2.32 o 
 -16   4   9        0.87        3.87      1.85 o 
 -15   4   9        5.93        7.03      1.52 o 
 -14   4   9       21.89       19.81      1.94 o 
 -13   4   9       11.25       11.78      1.50 o 
 -12   4   9       70.18       73.85      2.60 o 
 -11   4   9        3.55        3.35      0.89 o 
 -10   4   9       85.87       83.84      5.58 o 
  -9   4   9        2.75        2.46      0.99 o 
  -8   4   9        2.15        2.48      0.91 o 
  -7   4   9       16.27       15.08      1.76 o 
  -6   4   9        4.69        6.33      0.97 o 
  -5   4   9      135.05      147.10      3.24 o 
  -4   4   9      185.28      180.52      2.99 o 
  -3   4   9      332.80      347.08      4.15 o 
  -2   4   9      305.80      275.97      4.46 o 
  -1   4   9      102.04       95.98      2.69 o 
   0   4   9       22.39       20.70      2.14 o 
   1   4   9        1.53        2.01      0.81 o 
   2   4   9      336.21      341.75      5.67 o 
   3   4   9        0.43        0.37      1.15 o 
   4   4   9       56.38       60.96      2.29 o 
   5   4   9        3.96        4.40      1.40 o 
   6   4   9       37.24       37.43      2.75 o 
   7   4   9       91.69       99.73      4.22 o 
   8   4   9        5.00        5.21      1.57 o 
   9   4   9       75.89       73.69      3.69 o 
  10   4   9       35.69       34.85      4.78 o 
 -18   5   9        8.92        9.16      2.27 o 
 -17   5   9        7.87        7.34      1.98 o 
 -16   5   9       11.14        9.23      2.10 o 
 -15   5   9        4.18        4.97      1.58 o 
 -14   5   9      249.90      249.15      5.43 o 
 -13   5   9        0.41        1.98      1.08 o 
 -12   5   9       37.90       40.48      1.97 o 
 -11   5   9      397.43      385.43      7.82 o 
 -10   5   9      128.50      137.68      4.11 o 
  -9   5   9       55.45       47.83      2.86 o 
  -8   5   9       21.66       20.56      1.66 o 
  -7   5   9       17.30       21.48      1.76 o 
  -6   5   9       95.62      108.43      2.67 o 
  -5   5   9        5.24        7.58      0.77 o 
  -4   5   9      452.11      466.54      7.96 o 
  -3   5   9       25.52       27.16      1.92 o 
  -2   5   9        0.16        1.51      0.79 o 
  -1   5   9       49.21       49.05      2.00 o 
   0   5   9       75.79       71.69      2.48 o 
   1   5   9      210.08      207.03      4.55 o 
   2   5   9        0.41        1.73      0.93 o 
   3   5   9       52.17       61.64      2.54 o 
   4   5   9        0.56        1.03      0.78 o 
   5   5   9       25.86       34.60      1.91 o 
   6   5   9        0.06        0.30      1.10 o 
   7   5   9        0.01       -1.18      1.13 o 
   8   5   9        0.21       -0.01      1.31 o 
   9   5   9        9.12        9.93      1.94 o 
  10   5   9        2.55        4.00      1.77 o 
 -17   6   9       15.27       20.54      3.19 o 
 -16   6   9       71.26       68.21      5.20 o 
 -15   6   9        1.34        2.39      1.41 o 
 -14   6   9      250.45      286.02      6.44 o 
 -13   6   9      148.88      137.89      3.57 o 
 -12   6   9      464.50      451.57      9.12 o 
 -11   6   9        0.82        3.07      1.24 o 
 -10   6   9      749.50      710.43     11.74 o 
  -9   6   9      210.53      202.16      4.91 o 
  -8   6   9      200.29      188.17      4.63 o 
  -7   6   9      282.48      259.47      5.24 o 
  -6   6   9     1481.87     1492.15     19.89 o 
  -5   6   9      777.30      805.63     11.43 o 
  -4   6   9      141.20      114.81      4.03 o 
  -3   6   9     2952.62     3009.82     35.63 o 
  -2   6   9       32.78       30.10      1.42 o 
  -1   6   9      317.30      304.36      8.64 o 
   0   6   9        5.64        6.46      1.10 o 
   1   6   9       68.20       73.51      2.72 o 
   2   6   9        0.25        0.09      0.89 o 
   3   6   9        0.13        0.66      1.00 o 
   4   6   9      139.17      157.85      4.53 o 
   5   6   9       12.78       15.16      2.01 o 
   6   6   9       33.62       36.22      2.08 o 
   7   6   9        0.22        0.88      1.25 o 
   8   6   9        3.65        2.93      1.46 o 
   9   6   9        0.91        0.30      1.54 o 
  10   6   9        8.21       11.18      2.39 o 
 -17   7   9       69.11       63.06      4.95 o 
 -16   7   9       75.13       76.14      7.39 o 
 -15   7   9        3.09        0.74      1.34 o 
 -14   7   9       29.01       22.86      1.97 o 
 -13   7   9       34.57       32.03      2.77 o 
 -12   7   9      169.66      187.49      5.51 o 
 -11   7   9      177.70      172.34      5.03 o 
 -10   7   9      104.29       97.71      3.60 o 
  -9   7   9       77.42       80.35      3.99 o 
  -8   7   9        0.05        0.85      0.86 o 
  -7   7   9        0.06        1.20      0.81 o 
  -6   7   9      188.76      170.61      4.06 o 
  -5   7   9      185.53      180.24      4.89 o 
  -4   7   9      371.20      356.75      7.86 o 
  -3   7   9      809.84      806.80     13.34 o 
  -2   7   9      106.74       87.64      3.46 o 
  -1   7   9       15.12       13.72      1.24 o 
   0   7   9       54.37       59.14      3.79 o 
   1   7   9      194.76      185.35      4.41 o 
   2   7   9      107.77      112.67      3.60 o 
   3   7   9       67.39       65.37      2.65 o 
   4   7   9      104.24      102.91      3.41 o 
   5   7   9        0.20        2.77      1.38 o 
   6   7   9       33.69       29.17      2.98 o 
   7   7   9       29.43       24.94      2.73 o 
   8   7   9       12.99       21.53      2.56 o 
   9   7   9        0.14        3.00      1.51 o 
  10   7   9       37.24       38.70      3.99 o 
 -17   8   9        0.61        2.18      1.65 o 
 -16   8   9       12.04       12.57      1.95 o 
 -15   8   9        0.02       -0.37      2.81 o 
 -14   8   9       44.05       42.68      3.85 o 
 -13   8   9       20.13       17.67      3.44 o 
 -12   8   9        1.79        2.18      1.41 o 
 -11   8   9       12.55       15.76      1.98 o 
 -10   8   9       27.31       33.82      2.38 o 
  -9   8   9       18.27       22.01      1.90 o 
  -8   8   9        7.28        8.49      1.27 o 
  -7   8   9      303.46      302.75      5.96 o 
  -6   8   9        3.94        3.87      1.03 o 
  -5   8   9        0.97        2.13      1.25 o 
  -4   8   9      155.94      145.05      4.65 o 
  -3   8   9      526.51      500.21     11.23 o 
  -2   8   9        0.37        1.18      1.18 o 
  -1   8   9       21.38       20.96      1.45 o 
   0   8   9       34.12       34.27      3.47 o 
   1   8   9      123.66      124.88      4.56 o 
   2   8   9      536.75      534.91      8.96 o 
   3   8   9        5.28        5.90      1.27 o 
   4   8   9       16.25       11.54      1.60 o 
   5   8   9       31.53       36.60      2.71 o 
   6   8   9        7.43        7.12      2.02 o 
   7   8   9       25.68       29.06      3.22 o 
   8   8   9       60.81       61.44      2.83 o 
   9   8   9        2.87        3.42      1.48 o 
 -16   9   9        2.34        2.40      2.38 o 
 -15   9   9      189.82      184.13      7.56 o 
 -14   9   9      170.20      166.16     12.02 o 
 -13   9   9       12.10       13.10      2.56 o 
 -12   9   9        0.96        0.85      1.59 o 
 -11   9   9      262.50      266.64      7.77 o 
 -10   9   9       22.31       24.90      3.51 o 
  -9   9   9        4.93        2.98      1.75 o 
  -8   9   9       36.77       33.46      2.87 o 
  -7   9   9        7.95        8.57      1.64 o 
  -6   9   9      138.87      147.61      3.09 o 
  -5   9   9      154.55      148.25      4.73 o 
  -4   9   9       61.82       70.22      3.47 o 
  -3   9   9       76.55       75.08      3.52 o 
  -2   9   9        2.59        1.34      1.33 o 
  -1   9   9       15.63       13.06      1.29 o 
   0   9   9      223.44      217.27      4.74 o 
   1   9   9      387.04      396.69      7.22 o 
   2   9   9        9.02        8.20      1.50 o 
   3   9   9        1.95        2.10      1.73 o 
   4   9   9        2.42        2.11      1.26 o 
   5   9   9       60.86       66.64      3.43 o 
   6   9   9        9.38       10.19      2.19 o 
   7   9   9       13.99       15.03      2.84 o 
   8   9   9        0.75        3.56      2.07 o 
   9   9   9       92.19      100.84      5.50 o 
 -16  10   9       42.16       44.65      4.93 o 
 -15  10   9       30.23       31.65      4.34 o 
 -14  10   9       40.61       50.04      4.40 o 
 -13  10   9      151.66      151.83      6.41 o 
 -12  10   9      161.18      151.05      6.10 o 
 -11  10   9        0.15        0.21      1.44 o 
 -10  10   9       74.67       81.04      4.04 o 
  -9  10   9      148.10      148.86      5.66 o 
  -8  10   9      107.66      105.26      2.96 o 
  -7  10   9       62.94       62.29      2.22 o 
  -6  10   9      981.57      992.77     11.90 o 
  -5  10   9      312.67      313.44      6.49 o 
  -4  10   9       16.38       17.12      2.71 o 
  -3  10   9      366.22      371.70     11.26 o 
  -2  10   9       18.95       15.68      1.26 o 
  -1  10   9        7.71        6.40      1.26 o 
   0  10   9       33.66       40.68      2.24 o 
   1  10   9        2.32        3.80      1.19 o 
   2  10   9       16.30       16.24      2.03 o 
   3  10   9       65.40       49.41      3.22 o 
   4  10   9       16.19       14.11      1.91 o 
   5  10   9       52.11       53.91      3.18 o 
   6  10   9       28.57       33.81      3.19 o 
   7  10   9       10.78       11.74      2.44 o 
   8  10   9       25.45       28.22      3.34 o 
   9  10   9       19.59       27.94      3.53 o 
 -16  11   9       11.95       10.99      2.97 o 
 -15  11   9      130.77      124.30     12.58 o 
 -14  11   9       94.99       95.39      5.49 o 
 -13  11   9      190.82      179.70      7.03 o 
 -12  11   9      266.57      289.58     10.53 o 
 -11  11   9      181.33      165.72      6.16 o 
 -10  11   9       53.97       53.68      4.77 o 
  -9  11   9       48.21       52.34      2.59 o 
  -8  11   9        2.19        3.91      1.19 o 
  -7  11   9       23.56       24.62      1.84 o 
  -6  11   9        6.14        7.98      1.00 o 
  -5  11   9       91.17       91.08      2.46 o 
  -4  11   9       48.36       46.89      4.70 o 
  -3  11   9      348.19      351.99      8.40 o 
  -2  11   9       12.69        9.79      2.39 o 
  -1  11   9       41.47       42.69      3.77 o 
   0  11   9       71.79       72.17      6.17 o 
   1  11   9      124.93      115.64      8.69 o 
   2  11   9       20.92       26.40      3.83 o 
   3  11   9      117.41      118.96      5.49 o 
   4  11   9        1.75        3.94      1.80 o 
   5  11   9       40.12       32.07      2.71 o 
   6  11   9        9.72        7.43      1.90 o 
   7  11   9        1.50        1.41      2.13 o 
   8  11   9        0.00        1.69      2.03 o 
 -15  12   9        9.70        5.49      2.72 o 
 -14  12   9      140.45      133.49      6.51 o 
 -13  12   9        1.85        5.10      3.38 o 
 -12  12   9       29.70       24.87      3.22 o 
 -11  12   9        0.01        1.88      1.72 o 
 -10  12   9        0.84        0.44      2.05 o 
  -9  12   9        6.94        6.62      1.42 o 
  -8  12   9      167.07      162.99      5.22 o 
  -7  12   9       98.84      104.88      3.03 o 
  -6  12   9        0.07        1.26      0.87 o 
  -5  12   9        5.23        7.51      1.29 o 
  -4  12   9      195.60      187.75      5.02 o 
  -3  12   9       68.00       53.94      3.66 o 
  -2  12   9        0.01        0.62      0.97 o 
  -1  12   9        1.93        4.65      1.32 o 
   0  12   9      135.60      141.92      4.49 o 
   1  12   9       13.45        8.21      1.68 o 
   2  12   9      176.39      161.07      8.32 o 
   3  12   9        6.89        4.95      1.78 o 
   4  12   9        2.27        6.47      1.89 o 
   5  12   9       44.49       53.62      3.84 o 
   6  12   9        2.69        2.88      1.62 o 
   7  12   9       30.57       31.84      5.34 o 
   8  12   9        0.02        2.09      2.13 o 
 -15  13   9        8.52       14.90      4.17 o 
 -14  13   9      218.36      227.41     11.39 o 
 -13  13   9       41.38       37.69      3.86 o 
 -12  13   9       21.60       20.31      3.06 o 
 -11  13   9      133.61      130.35      5.73 o 
 -10  13   9        5.87        4.08      1.45 o 
  -9  13   9        4.78        4.90      1.29 o 
  -8  13   9        0.21        0.85      1.02 o 
  -7  13   9      105.21      105.20      3.17 o 
  -6  13   9      399.55      406.98      7.21 o 
  -5  13   9       32.80       27.42      1.83 o 
  -4  13   9        0.53        1.00      1.14 o 
  -3  13   9        0.17        0.86      0.99 o 
  -2  13   9        5.14        5.08      1.22 o 
  -1  13   9       12.21       10.47      2.20 o 
   0  13   9        2.03        2.08      1.36 o 
   1  13   9      222.45      231.46      6.35 o 
   2  13   9       51.60       56.62      3.46 o 
   3  13   9       22.41       14.38      2.29 o 
   4  13   9       19.84       17.57      2.54 o 
   5  13   9        2.69        7.77      2.41 o 
   6  13   9        7.57        8.82      3.62 o 
   7  13   9       67.67       77.89      6.11 o 
 -14  14   9       48.82       48.73      5.83 o 
 -13  14   9      110.64      104.47      7.41 o 
 -12  14   9        0.33        3.24      2.65 o 
 -11  14   9       10.72        9.33      3.05 o 
 -10  14   9       14.99       12.43      2.33 o 
  -9  14   9       96.86      104.79      3.56 o 
  -8  14   9        7.23        6.57      1.80 o 
  -7  14   9       89.48       90.73      3.08 o 
  -6  14   9      465.05      487.46      8.40 o 
  -5  14   9      118.85      124.15      6.00 o 
  -4  14   9       25.10       26.53      4.15 o 
  -3  14   9       45.02       44.02      2.52 o 
  -2  14   9      168.27      175.29      4.94 o 
  -1  14   9        3.73        4.93      1.44 o 
   0  14   9      141.41      159.52      9.70 o 
   1  14   9       60.80       68.52      3.67 o 
   2  14   9      172.61      175.75      5.79 o 
   3  14   9       21.09       14.89      2.51 o 
   4  14   9        0.27        0.02      1.58 o 
   5  14   9      118.18      118.80      5.35 o 
   6  14   9        0.72        1.74      1.98 o 
 -13  15   9       20.65       24.43      4.63 o 
 -12  15   9       61.45       61.70      5.83 o 
 -11  15   9      126.98      123.11      5.80 o 
 -10  15   9       19.21       16.36      4.73 o 
  -9  15   9        2.49        2.58      1.61 o 
  -8  15   9       50.61       50.32      3.38 o 
  -7  15   9        0.76        1.15      1.33 o 
  -6  15   9        2.37        3.54      1.53 o 
  -5  15   9        2.15        3.56      1.37 o 
  -4  15   9       24.02       30.28      2.99 o 
  -3  15   9      173.21      170.49      7.57 o 
  -2  15   9       15.48       20.66      2.76 o 
  -1  15   9        0.27        0.30      1.20 o 
   0  15   9        5.13        1.87      1.65 o 
   1  15   9       21.16       19.63      2.37 o 
   2  15   9       30.85       44.86      3.39 o 
   3  15   9      108.59      117.33      5.03 o 
   4  15   9       10.02        2.10      1.87 o 
   5  15   9        7.35        7.40      2.31 o 
   6  15   9        0.45       -0.23      1.92 o 
 -12  16   9       14.54       11.59      3.51 o 
 -11  16   9        9.19       11.05      2.62 o 
 -10  16   9        0.09        0.96      1.79 o 
  -9  16   9        4.63        3.11      1.82 o 
  -8  16   9       41.30       43.14      3.10 o 
  -7  16   9       54.70       59.94      3.41 o 
  -6  16   9        0.13       -1.61      1.27 o 
  -5  16   9       59.51       68.46      4.23 o 
  -4  16   9       46.33       48.29      3.64 o 
  -3  16   9       56.25       60.90      3.45 o 
  -2  16   9      158.90      166.86      5.17 o 
  -1  16   9       22.20       20.80      2.32 o 
   0  16   9        1.96        1.04      1.68 o 
   1  16   9       23.78       19.51      2.53 o 
   2  16   9       95.22       91.71      4.57 o 
   3  16   9        1.64        2.82      1.87 o 
   4  16   9        9.15       11.01      2.47 o 
   5  16   9        4.54        3.95      2.11 o 
 -12  17   9        8.94       10.99      3.44 o 
 -11  17   9       54.29       55.47     11.55 o 
 -10  17   9        5.83        4.48      2.21 o 
  -9  17   9       65.03       66.14      4.38 o 
  -8  17   9        5.21        6.93      2.15 o 
  -7  17   9       25.20       23.86      2.91 o 
  -6  17   9      157.83      166.08      6.22 o 
  -5  17   9       63.52       74.46      4.16 o 
  -4  17   9       54.87       63.09      3.65 o 
  -3  17   9       30.33       26.06      2.55 o 
  -2  17   9       93.33      102.29      8.43 o 
  -1  17   9       36.03       40.47      3.44 o 
   0  17   9       20.86       19.27      2.77 o 
   1  17   9       81.30       88.56      8.14 o 
   2  17   9        3.05        2.87      2.02 o 
   3  17   9        8.37        8.54      2.29 o 
   4  17   9       33.18       28.53      3.39 o 
 -10  18   9       22.47       27.60      3.67 o 
  -9  18   9       24.76       26.51      8.24 o 
  -8  18   9        0.01       -1.38      1.77 o 
  -7  18   9       23.06       21.48      2.96 o 
  -6  18   9       87.87       88.41      4.83 o 
  -5  18   9      193.81      205.21     22.01 o 
  -4  18   9        2.87        1.16      1.85 o 
  -3  18   9      149.99      165.65     18.11 o 
  -2  18   9        0.01        0.16      1.65 o 
  -1  18   9       15.11       19.26      2.78 o 
   0  18   9        3.50        3.70      2.11 o 
   1  18   9       28.09       30.44      3.07 o 
   2  18   9      104.75      122.25      5.44 o 
   3  18   9       21.75       21.24      2.99 o 
  -9  19   9       20.21       16.79      3.01 o 
  -8  19   9        7.60       11.32      2.65 o 
  -7  19   9        0.10        1.61      2.02 o 
  -6  19   9        1.79        2.42      4.30 o 
  -5  19   9       64.34       68.62     11.49 o 
  -4  19   9        8.39        3.69      2.06 o 
  -3  19   9      137.96      148.26     13.44 o 
  -2  19   9       11.88        7.46      2.78 o 
  -1  19   9       16.19       13.00      4.10 o 
   0  19   9        7.44        8.62      2.51 o 
   1  19   9        1.01        5.15      2.07 o 
  -7  20   9        1.52        1.78      2.14 o 
  -6  20   9       15.10       19.92      3.07 o 
  -5  20   9        0.33        1.53      2.42 o 
  -4  20   9       15.68       13.29      2.68 o 
  -3  20   9        0.04        0.78      1.50 o 
  -2  20   9       10.79       10.17      3.01 o 
  -1  20   9        1.54        1.10      4.34 o 
 -18   0  10      155.03      150.41     10.36 o 
 -17   0  10      124.12      131.21      6.18 o 
 -16   0  10       22.13       16.20      5.00 o 
 -15   0  10       19.91       14.26      2.58 o 
 -14   0  10       35.88       33.75      3.05 o 
 -13   0  10       35.29       35.23      2.93 o 
 -12   0  10      200.03      206.76      6.15 o 
 -11   0  10      883.87      862.62     15.87 o 
 -10   0  10      213.80      220.07      5.73 o 
  -9   0  10      151.80      148.72     12.65 o 
  -8   0  10       88.13       82.03      4.97 o 
  -7   0  10      110.95      102.55      5.30 o 
  -6   0  10      196.48      201.33      7.68 o 
  -5   0  10      146.08      142.40      5.96 o 
  -4   0  10       73.96       93.86      3.98 o 
  -3   0  10      450.53      339.03     10.79 o 
  -2   0  10      764.00      673.43     18.14 o 
  -1   0  10      865.16      845.76     22.11 o 
   0   0  10       21.04       15.71      2.08 o 
   1   0  10        8.37        6.38      1.66 o 
   2   0  10       42.25       31.02      3.84 o 
   3   0  10      131.52      121.08      5.99 o 
   4   0  10       36.90       43.88      4.14 o 
   5   0  10        3.58        3.72      3.44 o 
   6   0  10        2.45        5.57      2.43 o 
   7   0  10       10.46        6.98      2.80 o 
   8   0  10       56.32       80.05     12.51 o 
   9   0  10        9.84       12.71      3.62 o 
 -18   1  10        0.00        3.48      1.62 o 
 -17   1  10       49.29       52.89      5.35 o 
 -16   1  10       27.43       26.58      2.28 o 
 -15   1  10        4.47        4.51      1.39 o 
 -14   1  10        2.09        2.31      1.21 o 
 -13   1  10       25.92       24.50      1.84 o 
 -12   1  10      112.56       97.97      2.91 o 
 -11   1  10       13.22       16.56      1.34 o 
 -10   1  10       20.39       25.75      1.41 o 
  -9   1  10      307.68      291.96      6.21 o 
  -8   1  10      111.62      114.66      3.10 o 
  -7   1  10       19.97       22.51      2.52 o 
  -6   1  10        2.36        2.25      1.08 o 
  -5   1  10      203.62      187.53      4.07 o 
  -4   1  10        3.45       -0.39      0.79 o 
  -3   1  10        7.42        8.92      1.47 o 
  -2   1  10       20.93       30.13      2.27 o 
  -1   1  10       65.90       64.53      4.17 o 
   0   1  10       30.76       22.64      2.03 o 
   1   1  10       87.48       87.42      3.11 o 
   2   1  10       11.80       10.48      1.78 o 
   3   1  10        0.66        0.52      1.05 o 
   4   1  10        3.03        2.31      1.28 o 
   5   1  10       86.99       92.03      3.76 o 
   6   1  10      208.73      214.13      5.90 o 
   7   1  10        8.21       10.27      2.08 o 
   8   1  10       14.46       18.87      2.56 o 
   9   1  10       54.77       51.10      3.81 o 
 -18   2  10        7.19        4.98      1.99 o 
 -17   2  10        1.48        1.99      1.53 o 
 -16   2  10       80.89       70.63      5.17 o 
 -15   2  10       25.92       26.74      2.12 o 
 -14   2  10       30.61       23.19      3.04 o 
 -13   2  10        0.97        2.27      1.07 o 
 -12   2  10        0.08        0.81      0.88 o 
 -11   2  10        2.93        3.03      0.87 o 
 -10   2  10        0.81        1.59      1.02 o 
  -9   2  10       40.55       48.76      2.47 o 
  -8   2  10        8.10        9.49      1.35 o 
  -7   2  10      108.88      109.33      4.87 o 
  -6   2  10      157.55      151.76      4.52 o 
  -5   2  10        0.64        2.53      0.97 o 
  -4   2  10        0.69       -0.17      0.74 o 
  -3   2  10       10.08        8.85      1.41 o 
  -2   2  10       89.34       85.07      4.93 o 
  -1   2  10      176.00      157.21      5.23 o 
   0   2  10        3.01        0.99      1.06 o 
   1   2  10        8.07        7.19      1.26 o 
   2   2  10        3.75        1.74      1.04 o 
   3   2  10       67.65       74.63      3.35 o 
   4   2  10        8.79        9.82      1.66 o 
   5   2  10        0.10        2.55      1.61 o 
   6   2  10       45.18       45.05      3.14 o 
   7   2  10       39.78       42.18      3.48 o 
   8   2  10       46.48       44.96      3.44 o 
   9   2  10        1.75        3.91      2.00 o 
 -18   3  10        0.86        3.23      1.79 o 
 -17   3  10       25.18       27.18      2.42 o 
 -16   3  10        4.18        5.79      1.56 o 
 -15   3  10        4.90        6.27      1.39 o 
 -14   3  10        6.16        4.17      1.26 o 
 -13   3  10       63.57       58.85      2.42 o 
 -12   3  10      125.76      117.89      4.00 o 
 -11   3  10        6.91        6.03      1.38 o 
 -10   3  10       17.62       24.69      3.23 o 
  -9   3  10      339.20      318.94      8.34 o 
  -8   3  10       25.65       27.46      1.74 o 
  -7   3  10       31.77       31.93      2.02 o 
  -6   3  10       42.45       47.54      2.46 o 
  -5   3  10      390.21      382.43      7.09 o 
  -4   3  10      145.31      117.50      3.39 o 
  -3   3  10        3.65        2.66      1.13 o 
  -2   3  10        1.22        1.59      1.06 o 
  -1   3  10       92.53       83.62      2.66 o 
   0   3  10       24.45       19.86      1.60 o 
   1   3  10       88.12       90.68      4.50 o 
   2   3  10       78.35       75.96      2.96 o 
   3   3  10       15.28       19.06      2.48 o 
   4   3  10       59.66       54.19      2.94 o 
   5   3  10       11.59       13.45      1.98 o 
   6   3  10      277.22      289.36      6.95 o 
   7   3  10        6.82        5.59      1.79 o 
   8   3  10       23.63       25.02      2.83 o 
   9   3  10       23.14       22.58      2.50 o 
 -17   4  10       45.26       47.65      3.14 o 
 -16   4  10       92.11       88.81      5.84 o 
 -15   4  10        9.05        9.51      1.54 o 
 -14   4  10       35.10       33.30      3.11 o 
 -13   4  10       72.77       70.51      2.47 o 
 -12   4  10       69.69       78.58      3.40 o 
 -11   4  10      641.04      635.74     10.90 o 
 -10   4  10      308.20      318.25      6.58 o 
  -9   4  10        8.52       10.90      1.40 o 
  -8   4  10       31.87       27.19      1.77 o 
  -7   4  10       34.18       34.50      1.98 o 
  -6   4  10        5.66        7.86      1.28 o 
  -5   4  10        3.99        1.84      0.87 o 
  -4   4  10        0.67        3.16      1.10 o 
  -3   4  10      512.86      431.94      8.74 o 
  -2   4  10      350.35      325.11      5.54 o 
  -1   4  10       83.46       92.64      2.88 o 
   0   4  10        9.55        6.33      1.15 o 
   1   4  10        0.02        1.73      1.03 o 
   2   4  10       61.59       51.78      3.10 o 
   3   4  10        9.07        4.54      1.34 o 
   4   4  10       15.10       16.98      2.82 o 
   5   4  10        1.61        1.00      0.99 o 
   6   4  10      110.03      108.08      3.34 o 
   7   4  10        8.47        8.41      1.57 o 
   8   4  10       17.08       11.11      1.75 o 
   9   4  10       23.03       23.67      2.50 o 
 -17   5  10       55.32       58.31      4.03 o 
 -16   5  10       68.17       68.41      3.31 o 
 -15   5  10       26.43       25.59      1.96 o 
 -14   5  10       92.00       95.06      4.14 o 
 -13   5  10        3.15        2.19      2.43 o 
 -12   5  10       23.58       22.89      2.27 o 
 -11   5  10      200.20      198.86      5.29 o 
 -10   5  10        8.22       11.89      2.13 o 
  -9   5  10       96.82       89.70      3.12 o 
  -8   5  10      208.06      205.52      4.68 o 
  -7   5  10       54.86       63.36      3.92 o 
  -6   5  10      181.23      175.01      4.56 o 
  -5   5  10       10.50        8.02      1.04 o 
  -4   5  10      763.37      875.95     24.30 o 
  -3   5  10       11.41       11.46      1.10 o 
  -2   5  10      239.64      254.44      4.74 o 
  -1   5  10       16.45       17.07      1.47 o 
   0   5  10       66.63       56.87      2.43 o 
   1   5  10       35.13       44.01      2.34 o 
   2   5  10        2.24        0.38      1.08 o 
   3   5  10      144.33      141.80      4.21 o 
   4   5  10       15.90       21.97      2.20 o 
   5   5  10      306.40      338.75      7.37 o 
   6   5  10        0.17       -0.20      0.98 o 
   7   5  10        2.42        4.24      1.33 o 
   8   5  10        1.23        2.32      1.38 o 
   9   5  10       49.86       48.12      3.37 o 
 -17   6  10        0.73        1.84      1.46 o 
 -16   6  10        3.04        2.65      2.25 o 
 -15   6  10       69.40       77.57      4.92 o 
 -14   6  10        1.11        1.61      1.49 o 
 -13   6  10       20.12       20.42      2.52 o 
 -12   6  10       48.88       51.22      2.99 o 
 -11   6  10       50.89       47.92      2.79 o 
 -10   6  10        0.61        0.09      1.02 o 
  -9   6  10       25.82       26.49      1.94 o 
  -8   6  10      106.58      106.10      3.25 o 
  -7   6  10       41.59       49.66      2.45 o 
  -6   6  10      350.11      352.10      6.16 o 
  -5   6  10      108.81      118.51      7.28 o 
  -4   6  10       73.54       69.78      5.89 o 
  -3   6  10        2.03        0.92      1.22 o 
  -2   6  10      187.87      182.31      3.83 o 
  -1   6  10       22.26       21.55      1.56 o 
   0   6  10       38.54       41.75      2.63 o 
   1   6  10        2.87        2.10      1.10 o 
   2   6  10       29.22       31.41      2.94 o 
   3   6  10        1.72        1.00      1.16 o 
   4   6  10       31.99       33.25      3.22 o 
   5   6  10        0.30        3.22      1.55 o 
   6   6  10        1.33       -0.73      1.44 o 
   7   6  10       14.16       17.69      2.80 o 
   8   6  10        0.04        0.48      1.76 o 
   9   6  10        0.00        2.17      1.43 o 
 -17   7  10        8.99       12.75      3.51 o 
 -16   7  10        8.55       14.63      3.07 o 
 -15   7  10       13.18       18.91      5.63 o 
 -14   7  10       28.18       24.63      3.24 o 
 -13   7  10        0.08       -1.90      1.26 o 
 -12   7  10        9.43        8.05      1.74 o 
 -11   7  10       18.50       22.19      2.15 o 
 -10   7  10       23.31       25.62      2.09 o 
  -9   7  10      124.47      122.06      5.25 o 
  -8   7  10        6.55        7.94      1.19 o 
  -7   7  10      257.25      244.08      5.30 o 
  -6   7  10       31.29       35.65      3.00 o 
  -5   7  10       24.82       18.21      3.71 o 
  -4   7  10      720.45      723.46     12.55 o 
  -3   7  10        2.11        2.69      1.23 o 
  -2   7  10       73.80       69.26      4.63 o 
  -1   7  10        8.91        5.02      1.03 o 
   0   7  10      131.36      130.26      5.52 o 
   1   7  10       18.10       19.95      1.82 o 
   2   7  10       72.35       60.00      3.61 o 
   3   7  10       73.82       74.23      3.34 o 
   4   7  10       49.98       45.79      2.83 o 
   5   7  10       94.52       96.19      4.03 o 
   6   7  10       25.37       25.64      3.00 o 
   7   7  10        0.20        1.15      1.85 o 
   8   7  10       12.88        6.98      2.31 o 
 -17   8  10        4.47        2.80      2.44 o 
 -16   8  10       74.22       70.96      5.08 o 
 -15   8  10       22.74       19.92      6.65 o 
 -14   8  10       91.78       95.64     11.49 o 
 -13   8  10       74.46       72.15      8.01 o 
 -12   8  10       58.38       65.06      3.40 o 
 -11   8  10      504.95      493.55      9.54 o 
 -10   8  10      227.15      225.84      5.65 o 
  -9   8  10        4.26        3.58      1.14 o 
  -8   8  10       19.31       19.75      2.22 o 
  -7   8  10      168.40      167.87      3.98 o 
  -6   8  10       20.72       17.72      2.52 o 
  -5   8  10        8.66        6.55      1.97 o 
  -4   8  10       16.56       24.56      2.32 o 
  -3   8  10      222.12      206.21     14.37 o 
  -2   8  10       48.14       45.95      2.99 o 
  -1   8  10       29.90       31.82      2.08 o 
   0   8  10        0.40        0.08      0.95 o 
   1   8  10        3.83        3.85      1.31 o 
   2   8  10       17.61       20.45      2.52 o 
   3   8  10       15.24       10.53      2.41 o 
   4   8  10        2.62        2.52      1.40 o 
   5   8  10        6.12        2.63      1.70 o 
   6   8  10       53.36       49.21      3.71 o 
   7   8  10        3.58        5.89      2.13 o 
   8   8  10       48.78       43.99      3.92 o 
 -16   9  10       15.75       16.73      3.25 o 
 -15   9  10        0.54        1.11      2.38 o 
 -14   9  10       12.45       16.21      2.90 o 
 -13   9  10       20.96       16.89      2.72 o 
 -12   9  10       51.91       49.22      4.20 o 
 -11   9  10       34.76       37.16      2.67 o 
 -10   9  10       18.05       17.04      1.92 o 
  -9   9  10       46.91       45.57      2.53 o 
  -8   9  10       53.28       52.54      4.20 o 
  -7   9  10       54.38       59.81      2.30 o 
  -6   9  10       84.19       88.15      3.80 o 
  -5   9  10      178.89      180.20      5.59 o 
  -4   9  10        9.82        5.71      1.61 o 
  -3   9  10       15.35       13.58      3.91 o 
  -2   9  10       41.37       45.59      3.13 o 
  -1   9  10      101.59       96.18      4.60 o 
   0   9  10        7.35       11.16      1.41 o 
   1   9  10       87.76      101.45      5.55 o 
   2   9  10        3.51        4.25      1.36 o 
   3   9  10        4.27        3.08      1.41 o 
   4   9  10        2.26        4.17      1.72 o 
   5   9  10       56.40       64.22      4.29 o 
   6   9  10      144.06      146.80     10.98 o 
   7   9  10        7.21        5.81      2.17 o 
   8   9  10       37.75       39.18      4.94 o 
 -16  10  10       28.19       33.05      9.43 o 
 -15  10  10       48.62       41.25      4.02 o 
 -14  10  10       56.05       55.57      4.37 o 
 -13  10  10        3.04        4.07      2.71 o 
 -12  10  10       47.15       44.29      3.55 o 
 -11  10  10       19.08       22.87      5.83 o 
 -10  10  10       11.41       12.70      3.09 o 
  -9  10  10       83.57       80.52      3.24 o 
  -8  10  10       49.09       47.72      2.43 o 
  -7  10  10       45.00       33.88      2.72 o 
  -6  10  10      113.85      123.78      6.17 o 
  -5  10  10       19.44       16.72      2.26 o 
  -4  10  10       73.85       71.70      4.07 o 
  -3  10  10        2.19       -0.49      1.25 o 
  -2  10  10        0.21        2.99      2.71 o 
  -1  10  10       14.54       14.12      1.42 o 
   0  10  10       23.58       26.50      1.94 o 
   1  10  10        0.00        1.90      1.21 o 
   2  10  10       13.27       11.64      1.99 o 
   3  10  10       29.15       27.34      4.65 o 
   4  10  10       51.65       51.53      4.10 o 
   5  10  10        9.06        9.52      2.24 o 
   6  10  10       18.88       17.80      2.73 o 
   7  10  10       12.82       21.77      3.00 o 
 -15  11  10       94.68       87.93      8.31 o 
 -14  11  10       13.65       14.51      5.33 o 
 -13  11  10        2.15        3.41      2.88 o 
 -12  11  10        7.30        7.77      2.62 o 
 -11  11  10        8.65        9.75      5.83 o 
 -10  11  10       20.31       22.02      2.68 o 
  -9  11  10       32.63       36.87      3.34 o 
  -8  11  10       24.24       20.96      2.03 o 
  -7  11  10      314.99      322.28      5.39 o 
  -6  11  10       63.51       64.59      3.23 o 
  -5  11  10       32.44       31.91      4.21 o 
  -4  11  10       67.32       66.07      5.63 o 
  -3  11  10        8.53        4.45      2.15 o 
  -2  11  10       27.37       18.47      3.91 o 
  -1  11  10       31.09       30.90      1.88 o 
   0  11  10        5.31        3.82      2.02 o 
   1  11  10      131.26      139.34      4.64 o 
   2  11  10      129.65      126.44      5.60 o 
   3  11  10        2.11        0.25      1.42 o 
   4  11  10       22.16       22.02      2.86 o 
   5  11  10       54.11       63.04      4.15 o 
   6  11  10        1.27        3.20      2.42 o 
   7  11  10       13.18       14.85      5.20 o 
 -15  12  10       37.01       31.03      3.93 o 
 -14  12  10       10.80        8.03      2.66 o 
 -13  12  10       88.48      106.44      5.50 o 
 -12  12  10       10.34        9.49      6.42 o 
 -11  12  10      215.34      223.81     10.26 o 
 -10  12  10      171.68      172.09      5.95 o 
  -9  12  10       11.04       11.85      2.05 o 
  -8  12  10        2.01        4.66      1.29 o 
  -7  12  10        8.57        8.87      1.25 o 
  -6  12  10       74.93       77.48      4.14 o 
  -5  12  10       35.12       34.67      3.70 o 
  -4  12  10       31.98       37.10      3.79 o 
  -3  12  10      111.64      116.35      5.90 o 
  -2  12  10      167.15      165.78     10.33 o 
  -1  12  10      104.24      111.63      7.18 o 
   0  12  10        3.37        3.04      1.32 o 
   1  12  10       21.42       29.80      3.50 o 
   2  12  10       27.41       27.69      2.62 o 
   3  12  10       13.74       13.32      2.56 o 
   4  12  10        2.78        3.24      1.81 o 
   5  12  10       14.61       11.59      2.42 o 
   6  12  10        3.90        6.81      3.28 o 
 -14  13  10        4.63        6.32      3.81 o 
 -13  13  10       38.60       40.51     12.35 o 
 -12  13  10       39.50       39.71      5.59 o 
 -11  13  10       75.60       78.79      8.51 o 
 -10  13  10        1.41        2.49      1.82 o 
  -9  13  10       37.99       35.02      3.54 o 
  -8  13  10       47.03       51.28      2.55 o 
  -7  13  10       23.06       24.19      2.26 o 
  -6  13  10      120.45      118.30      5.03 o 
  -5  13  10      163.57      160.68     13.21 o 
  -4  13  10        1.18        0.38      1.86 o 
  -3  13  10        6.41        5.67      2.25 o 
  -2  13  10        0.75        1.52      2.58 o 
  -1  13  10       58.55       53.38      2.82 o 
   0  13  10        0.80        1.15      1.26 o 
   1  13  10        8.54        5.30      1.65 o 
   2  13  10        0.27       -1.32      1.32 o 
   3  13  10       21.64       17.15      4.18 o 
   4  13  10       19.91       17.07      2.64 o 
   5  13  10       22.11       26.85      3.58 o 
   6  13  10       77.82       73.98      6.26 o 
 -14  14  10        0.27        1.41      2.42 o 
 -13  14  10        0.00       -0.55      2.00 o 
 -12  14  10       28.62       24.84      3.18 o 
 -11  14  10        6.60        1.83      2.91 o 
 -10  14  10       31.31       28.01      3.14 o 
  -9  14  10        1.02        1.79      1.65 o 
  -8  14  10       34.95       36.87      2.61 o 
  -7  14  10       11.22       11.09      1.50 o 
  -6  14  10      311.87      328.01     10.86 o 
  -5  14  10       10.85        6.27      2.57 o 
  -4  14  10       17.91       18.21      3.87 o 
  -3  14  10        0.11        2.92      2.08 o 
  -2  14  10       21.69       25.22      2.18 o 
  -1  14  10        2.53        0.41      1.53 o 
   0  14  10        0.77       -0.23      1.29 o 
   1  14  10        0.21        1.38      1.52 o 
   2  14  10       28.33       37.48      5.68 o 
   3  14  10        3.26        3.18      1.78 o 
   4  14  10        7.86        7.22      2.18 o 
   5  14  10       47.37       56.77      4.20 o 
 -13  15  10       14.31       16.68      3.84 o 
 -12  15  10       27.02       32.31      4.30 o 
 -11  15  10        0.17       -1.98      2.22 o 
 -10  15  10        3.15        2.55      2.18 o 
  -9  15  10       29.16       34.80      2.71 o 
  -8  15  10        1.90        1.79      1.42 o 
  -7  15  10       91.04       90.54      3.38 o 
  -6  15  10       97.60      106.69      4.27 o 
  -5  15  10       22.35       21.51      7.58 o 
  -4  15  10       39.01       34.51      4.26 o 
  -3  15  10       30.50       33.10      2.22 o 
  -2  15  10       37.54       41.88      2.82 o 
  -1  15  10       34.15       31.26      3.28 o 
   0  15  10        2.56        2.29      1.93 o 
   1  15  10        2.08        1.62      1.60 o 
   2  15  10       50.11       42.61      4.45 o 
   3  15  10        1.17        1.27      1.77 o 
   4  15  10       40.53       36.72      3.43 o 
 -12  16  10        0.34        3.24      2.58 o 
 -11  16  10       36.82       38.33      4.37 o 
 -10  16  10      103.88      106.79      6.29 o 
  -9  16  10       15.91       14.23      4.87 o 
  -8  16  10        0.58        1.03      1.57 o 
  -7  16  10        1.92       -0.37      1.62 o 
  -6  16  10       47.09       46.54      4.54 o 
  -5  16  10      141.34      139.65      4.39 o 
  -4  16  10        3.01        4.29      2.05 o 
  -3  16  10      142.54      147.06      4.51 o 
  -2  16  10       51.67       48.63      5.13 o 
  -1  16  10       10.63       12.28      2.48 o 
   0  16  10        0.40        3.83      1.66 o 
   1  16  10       13.24       15.81      2.35 o 
   2  16  10        0.20       -0.29      1.61 o 
   3  16  10        4.31        4.71      2.14 o 
 -11  17  10       49.86       55.88      5.23 o 
 -10  17  10        4.19        4.44      2.58 o 
  -9  17  10        6.53        9.90      2.35 o 
  -8  17  10        1.40        2.42      1.72 o 
  -7  17  10       30.96       32.00      2.95 o 
  -6  17  10       26.30       29.78      3.14 o 
  -5  17  10       29.93       27.50      2.57 o 
  -4  17  10      177.30      182.68      5.80 o 
  -3  17  10        9.31        8.64      3.77 o 
  -2  17  10       65.47       73.41      3.90 o 
  -1  17  10        1.53        1.58      1.89 o 
   0  17  10        9.16       10.08      2.08 o 
   1  17  10        0.87        2.02      1.76 o 
   2  17  10        6.58        7.85      2.22 o 
  -9  18  10       11.85       12.29      5.43 o 
  -8  18  10       19.01       21.18      2.78 o 
  -7  18  10       36.94       42.81      4.34 o 
  -6  18  10      218.72      228.67      7.11 o 
  -5  18  10      131.67      142.46      5.34 o 
  -4  18  10       14.85       19.08      2.41 o 
  -3  18  10       33.53       36.46      2.93 o 
  -2  18  10       45.45       48.62      3.46 o 
  -1  18  10        0.38       -0.75      1.58 o 
   0  18  10        0.00        0.08      1.66 o 
   1  18  10       10.35        7.00      2.17 o 
  -7  19  10      103.11      117.01      5.32 o 
  -6  19  10        2.36        4.44      1.95 o 
  -5  19  10       17.55       22.59      4.14 o 
  -4  19  10        9.44       11.77      2.22 o 
  -3  19  10        1.49        2.76      1.79 o 
  -2  19  10        2.80        1.95      1.77 o 
  -1  19  10        0.61        3.89      1.80 o 
 -17   1  11      208.02      210.44      6.31 o 
 -16   1  11      112.38       97.27      3.47 o 
 -15   1  11       50.19       50.81      2.56 o 
 -14   1  11       77.30       75.57      2.79 o 
 -13   1  11       92.14       92.89      3.01 o 
 -12   1  11       10.60        9.13      1.50 o 
 -11   1  11       59.94       55.44      7.51 o 
 -10   1  11      752.88      754.33     11.55 o 
  -9   1  11      141.07      149.06      5.93 o 
  -8   1  11       89.50       88.78      3.71 o 
  -7   1  11      371.49      345.78     10.03 o 
  -6   1  11       50.09       46.62      2.68 o 
  -5   1  11       18.36       20.80      2.00 o 
  -4   1  11       13.75       15.53      2.09 o 
  -3   1  11       35.13       36.86      3.87 o 
  -2   1  11      183.71      161.12      5.20 o 
  -1   1  11       78.01       58.41      3.34 o 
   0   1  11        2.01        3.16      1.52 o 
   1   1  11       53.40       47.96      3.25 o 
   2   1  11      129.46      107.34      3.53 o 
   3   1  11        0.14       -0.49      1.12 o 
   4   1  11       91.31       92.94      4.83 o 
   5   1  11       37.28       32.90      2.72 o 
   6   1  11      145.98      127.11      6.32 o 
   7   1  11       68.57       72.18      4.09 o 
   8   1  11        3.33        2.17      1.94 o 
 -17   2  11       41.36       51.24      3.23 o 
 -16   2  11      262.14      250.53      5.53 o 
 -15   2  11       61.23       59.35      3.58 o 
 -14   2  11       13.13       16.56      1.83 o 
 -13   2  11       73.56       59.62      3.10 o 
 -12   2  11       28.23       23.02      2.04 o 
 -11   2  11      171.75      164.61      7.08 o 
 -10   2  11        5.45        6.14      1.70 o 
  -9   2  11      198.27      178.84      4.39 o 
  -8   2  11       11.11        9.61      1.68 o 
  -7   2  11        0.04        0.94      1.13 o 
  -6   2  11       14.28       13.71      1.68 o 
  -5   2  11      159.38      168.93      4.98 o 
  -4   2  11      183.22      172.44      5.09 o 
  -3   2  11      244.83      200.70      5.70 o 
  -2   2  11       16.68        8.99      3.84 o 
  -1   2  11        1.66        0.28      1.24 o 
   0   2  11       89.78       98.46      5.27 o 
   1   2  11      193.57      225.51      5.81 o 
   2   2  11        9.31        6.47      1.74 o 
   3   2  11        8.57       12.50      1.88 o 
   4   2  11      141.85      166.19      4.91 o 
   5   2  11       21.04       16.92      2.27 o 
   6   2  11       83.73       83.78      4.06 o 
   7   2  11        9.18        8.80      2.16 o 
   8   2  11       12.23       11.56      2.43 o 
 -17   3  11        1.01        0.90      1.52 o 
 -16   3  11       15.58       15.63      1.73 o 
 -15   3  11        9.57        7.59      1.34 o 
 -14   3  11       20.33       21.45      4.31 o 
 -13   3  11       32.47       29.63      2.41 o 
 -12   3  11      112.19      102.06      4.19 o 
 -11   3  11      146.89      138.36      4.15 o 
 -10   3  11      310.19      319.73      6.52 o 
  -9   3  11        5.15        4.74      1.37 o 
  -8   3  11        0.16       -0.38      1.08 o 
  -7   3  11      749.60      741.03     13.79 o 
  -6   3  11       51.82       55.16      2.83 o 
  -5   3  11       14.19       17.27      3.58 o 
  -4   3  11       39.60       51.00      3.51 o 
  -3   3  11      455.42      398.91      8.78 o 
  -2   3  11       58.17       52.11      2.97 o 
  -1   3  11        0.77       -1.05      1.85 o 
   0   3  11       59.80       66.13      3.09 o 
   1   3  11      263.42      263.61      6.43 o 
   2   3  11        0.00        0.55      1.87 o 
   3   3  11        9.91       13.27      2.45 o 
   4   3  11        5.53        2.99      1.42 o 
   5   3  11        5.83        8.93      1.85 o 
   6   3  11       33.62       40.46      2.23 o 
   7   3  11        5.28        8.09      1.50 o 
   8   3  11        0.10        0.00      1.33 o 
 -17   4  11        0.68        1.57      1.85 o 
 -16   4  11        3.29        4.09      1.95 o 
 -15   4  11       74.55       83.11      6.87 o 
 -14   4  11        1.52        2.99      1.51 o 
 -13   4  11        0.54       -0.36      1.15 o 
 -12   4  11        0.16        3.20      1.37 o 
 -11   4  11       14.30       16.03      1.81 o 
 -10   4  11        5.65        7.01      1.35 o 
  -9   4  11       15.64       16.65      1.61 o 
  -8   4  11       92.54       99.61      3.12 o 
  -7   4  11       23.05       28.28      2.28 o 
  -6   4  11      173.19      177.05      4.89 o 
  -5   4  11      282.01      275.33      6.40 o 
  -4   4  11      101.86       98.42      4.60 o 
  -3   4  11        7.28       11.33      3.14 o 
  -2   4  11       84.29       81.60      3.54 o 
  -1   4  11       43.88       47.26      2.25 o 
   0   4  11       43.85       42.21      2.54 o 
   1   4  11        7.97       12.18      1.84 o 
   2   4  11       31.00       36.06      2.76 o 
   3   4  11        1.83        2.16      1.88 o 
   4   4  11       93.39       89.83      3.79 o 
   5   4  11       42.35       42.68      3.02 o 
   6   4  11       22.45       21.09      3.14 o 
   7   4  11        0.26        1.44      1.72 o 
   8   4  11        1.29        3.19      2.00 o 
 -17   5  11      123.34      113.16     14.10 o 
 -16   5  11        2.60        4.32      1.92 o 
 -15   5  11       19.57       16.67      3.98 o 
 -14   5  11      163.37      166.66      5.37 o 
 -13   5  11       25.40       29.87      3.26 o 
 -12   5  11       19.15       15.73      2.10 o 
 -11   5  11      177.57      172.64      7.63 o 
 -10   5  11      161.21      158.75      4.40 o 
  -9   5  11       54.18       55.90      3.59 o 
  -8   5  11        0.22        1.02      0.92 o 
  -7   5  11      406.61      392.97     12.61 o 
  -6   5  11        7.45        6.66      2.12 o 
  -5   5  11       65.87       64.95      2.55 o 
  -4   5  11       10.97       11.55      1.38 o 
  -3   5  11      229.81      229.98      5.72 o 
  -2   5  11        0.24       -0.92      1.06 o 
  -1   5  11        5.18        4.74      1.10 o 
   0   5  11        5.92        7.39      1.35 o 
   1   5  11        9.28        6.05      1.39 o 
   2   5  11        0.05        2.11      1.46 o 
   3   5  11       28.89       31.88      3.61 o 
   4   5  11        0.65       -0.38      1.49 o 
   5   5  11        3.61        2.69      1.57 o 
   6   5  11       10.98        8.78      2.04 o 
   7   5  11        8.72        5.17      1.94 o 
   8   5  11        0.22        0.46      2.03 o 
 -17   6  11        2.48        5.89      2.53 o 
 -16   6  11       96.54       86.03      5.17 o 
 -15   6  11      143.37      140.73      5.19 o 
 -14   6  11        1.01        0.21      1.43 o 
 -13   6  11      248.93      220.82      6.11 o 
 -12   6  11       22.80       21.14      2.19 o 
 -11   6  11       93.51       96.90      3.66 o 
 -10   6  11       31.50       32.37      2.22 o 
  -9   6  11      163.21      155.20      4.20 o 
  -8   6  11      244.74      253.72      6.20 o 
  -7   6  11      188.41      180.06      6.85 o 
  -6   6  11      884.83      831.59     24.30 o 
  -5   6  11       55.40       58.13      5.83 o 
  -4   6  11      234.52      213.18     10.46 o 
  -3   6  11       20.00       10.73      3.51 o 
  -2   6  11       17.65       24.64      1.81 o 
  -1   6  11        4.51        4.59      1.11 o 
   0   6  11       72.58       96.21      3.23 o 
   1   6  11      323.52      343.09      9.54 o 
   2   6  11      125.79      132.35      4.76 o 
   3   6  11       14.20       16.53      2.31 o 
   4   6  11        8.08        4.81      1.86 o 
   5   6  11       31.84       34.20      2.89 o 
   6   6  11       12.27        7.40      2.01 o 
   7   6  11        0.00        0.82      1.92 o 
 -16   7  11       42.76       43.31      6.49 o 
 -15   7  11        0.88        0.16      1.87 o 
 -14   7  11        7.88        7.88      2.46 o 
 -13   7  11       26.80       28.07      2.58 o 
 -12   7  11       11.47        8.72      2.24 o 
 -11   7  11       67.74       61.67      3.07 o 
 -10   7  11      281.83      272.88      7.19 o 
  -9   7  11       46.96       46.81      2.44 o 
  -8   7  11        1.93        2.62      1.02 o 
  -7   7  11      201.50      209.34     10.46 o 
  -6   7  11      123.99      138.57      8.54 o 
  -5   7  11       70.48       82.03      6.95 o 
  -4   7  11       26.11       30.98      4.77 o 
  -3   7  11      220.10      223.63      6.08 o 
  -2   7  11      115.75      107.67      2.93 o 
  -1   7  11       70.85       67.03      2.59 o 
   0   7  11       31.96       38.28      2.26 o 
   1   7  11      281.42      272.19      5.98 o 
   2   7  11        0.05        2.22      1.28 o 
   3   7  11        0.29        2.17      1.59 o 
   4   7  11        0.01        3.15      1.74 o 
   5   7  11        0.17        3.41      1.91 o 
   6   7  11       16.01       15.48      2.68 o 
   7   7  11       30.30       33.93      3.55 o 
 -16   8  11       66.16       64.54      4.90 o 
 -15   8  11        2.29        2.77      2.08 o 
 -14   8  11        2.71        5.20      2.12 o 
 -13   8  11       60.75       62.02      3.49 o 
 -12   8  11        7.54        6.99      1.67 o 
 -11   8  11        1.87        4.17      1.45 o 
 -10   8  11        0.80        4.56      1.32 o 
  -9   8  11       48.54       52.56      3.73 o 
  -8   8  11        0.00        0.32      0.83 o 
  -7   8  11       78.46       76.25      4.40 o 
  -6   8  11      194.99      187.03     10.20 o 
  -5   8  11       25.51       28.52      3.27 o 
  -4   8  11       21.01       13.57      4.04 o 
  -3   8  11        2.65        5.00      1.61 o 
  -2   8  11       20.69       21.23      2.99 o 
  -1   8  11       56.62       65.99      2.61 o 
   0   8  11       12.74       15.80      1.90 o 
   1   8  11       67.50       58.48      3.74 o 
   2   8  11       12.00       12.43      1.80 o 
   3   8  11        0.54        0.71      1.53 o 
   4   8  11       16.10       12.76      2.44 o 
   5   8  11       58.10       57.58      4.68 o 
   6   8  11        2.05        1.84      2.29 o 
   7   8  11       11.89       10.92      3.82 o 
 -16   9  11        3.67        4.01      2.46 o 
 -15   9  11        4.64        3.40      3.91 o 
 -14   9  11      165.82      170.68      6.68 o 
 -13   9  11       10.30        6.23      2.05 o 
 -12   9  11        3.60        3.76      1.58 o 
 -11   9  11      145.81      154.86      5.37 o 
 -10   9  11       14.63       15.38      2.40 o 
  -9   9  11       45.35       49.26      2.59 o 
  -8   9  11      152.92      144.02      3.79 o 
  -7   9  11      150.66      145.92      6.09 o 
  -6   9  11       48.30       55.35      4.31 o 
  -5   9  11       23.79       24.02      3.11 o 
  -4   9  11        0.00        0.73      1.73 o 
  -3   9  11      366.80      386.56      8.89 o 
  -2   9  11       25.79       29.98      2.84 o 
  -1   9  11        1.34        1.27      0.95 o 
   0   9  11        2.11        2.04      1.13 o 
   1   9  11        3.86        3.47      1.30 o 
   2   9  11       29.64       29.85      2.42 o 
   3   9  11       10.72       16.50      2.95 o 
   4   9  11        5.27       10.19      2.59 o 
   5   9  11        0.73        2.55      2.24 o 
   6   9  11        0.19        0.77      2.27 o 
   7   9  11       42.90       48.62      6.29 o 
 -15  10  11       16.54       13.46      2.98 o 
 -14  10  11        0.74        2.26      2.02 o 
 -13  10  11       52.53       54.74      6.12 o 
 -12  10  11       71.70       73.07      6.62 o 
 -11  10  11      149.27      167.87      6.59 o 
 -10  10  11        0.62        1.62      1.25 o 
  -9  10  11      105.04      100.68      3.48 o 
  -8  10  11       67.34       58.75      4.36 o 
  -7  10  11       20.39       25.33      3.24 o 
  -6  10  11      126.76      118.62      6.01 o 
  -5  10  11       46.79       49.66      3.38 o 
  -4  10  11        5.98        4.50      2.15 o 
  -3  10  11        1.25        5.84      1.80 o 
  -2  10  11        8.49        7.45      1.95 o 
  -1  10  11        3.27        3.23      1.08 o 
   0  10  11        3.31        1.92      1.16 o 
   1  10  11        5.66        7.81      1.57 o 
   2  10  11        1.26        5.58      1.94 o 
   3  10  11       19.15       28.45      2.85 o 
   4  10  11        4.05        6.35      1.97 o 
   5  10  11       45.36       38.84      4.20 o 
   6  10  11       21.48       23.08      6.92 o 
 -15  11  11        7.44       10.31      2.78 o 
 -14  11  11       17.85       19.18      2.97 o 
 -13  11  11        8.94        7.86      2.26 o 
 -12  11  11        0.19        4.58      1.85 o 
 -11  11  11       17.45       20.63      3.41 o 
 -10  11  11      335.68      330.95      8.32 o 
  -9  11  11      122.60      127.22     10.99 o 
  -8  11  11      179.02      178.56      9.93 o 
  -7  11  11        0.25        0.15      1.47 o 
  -6  11  11       16.57       19.37      3.29 o 
  -5  11  11        0.19        0.84      1.55 o 
  -4  11  11       64.30       59.53      5.33 o 
  -3  11  11        4.15        3.42      2.28 o 
  -2  11  11      141.87      147.49      5.64 o 
  -1  11  11       73.08       77.07      4.41 o 
   0  11  11       41.43       45.87      2.69 o 
   1  11  11       41.53       36.11      2.71 o 
   2  11  11        6.55        5.16      1.69 o 
   3  11  11        5.83        5.72      1.86 o 
   4  11  11        1.21        1.11      1.73 o 
   5  11  11       46.26       43.37      6.29 o 
   6  11  11       11.44        5.59      2.70 o 
 -14  12  11        1.42        1.82      2.18 o 
 -13  12  11        0.74        1.81      4.67 o 
 -12  12  11        0.67        2.41      1.93 o 
 -11  12  11       50.98       62.27      3.73 o 
 -10  12  11        4.86        6.88      1.76 o 
  -9  12  11       61.55       64.95      3.10 o 
  -8  12  11        5.26        6.22      2.49 o 
  -7  12  11        6.62        5.66      2.39 o 
  -6  12  11       28.01       27.08      7.15 o 
  -5  12  11       45.29       47.93      4.57 o 
  -4  12  11       26.20       31.31      5.30 o 
  -3  12  11       19.44        9.27      3.58 o 
  -2  12  11      117.25      120.26     12.78 o 
  -1  12  11       16.31       16.55      3.09 o 
   0  12  11       85.07       84.08      3.54 o 
   1  12  11        2.19        2.01      1.42 o 
   2  12  11        3.41        6.00      1.88 o 
   3  12  11        0.61        2.61      1.93 o 
   4  12  11       56.33       60.50      4.04 o 
   5  12  11        2.62        1.54      2.75 o 
 -14  13  11      124.79      118.58      5.95 o 
 -13  13  11        3.03        4.27      2.16 o 
 -12  13  11        7.81        6.03      2.42 o 
 -11  13  11       36.95       41.03      3.21 o 
 -10  13  11       62.36       64.36      3.65 o 
  -9  13  11       63.18       63.31      5.33 o 
  -8  13  11        2.12        2.13      2.32 o 
  -7  13  11       12.13        9.60      3.24 o 
  -6  13  11       29.48       26.90      7.41 o 
  -5  13  11       24.90       25.37      4.80 o 
  -4  13  11       17.07       20.39      5.10 o 
  -3  13  11        9.21       10.00      3.91 o 
  -2  13  11        2.81        1.89      2.13 o 
  -1  13  11        0.00        1.38      2.18 o 
   0  13  11       14.40       18.53      2.98 o 
   1  13  11       13.68       12.18      2.03 o 
   2  13  11        1.59        1.82      1.61 o 
   3  13  11        0.02       -0.80      1.59 o 
   4  13  11       14.17       13.96      2.80 o 
 -13  14  11       22.67       19.04      3.01 o 
 -12  14  11       73.33       69.23      5.73 o 
 -11  14  11        8.91       11.81      3.54 o 
 -10  14  11        0.03        0.29      1.47 o 
  -9  14  11       59.54       64.29      3.40 o 
  -8  14  11        4.13       10.13      4.24 o 
  -7  14  11       21.65       18.91      3.74 o 
  -6  14  11       55.12       47.09      4.72 o 
  -5  14  11      190.65      194.89      8.33 o 
  -4  14  11        5.76        3.18      3.18 o 
  -3  14  11        5.62        3.64      3.18 o 
  -2  14  11        1.92        5.70      2.53 o 
  -1  14  11       13.00       17.35      3.39 o 
   0  14  11        3.23        6.11      2.49 o 
   1  14  11        6.31        8.44      1.89 o 
   2  14  11       79.10       80.31      4.13 o 
   3  14  11        4.71       11.52      3.22 o 
   4  14  11      125.66      142.87      6.65 o 
 -12  15  11        0.41        3.05      1.98 o 
 -11  15  11       26.74       27.31      3.02 o 
 -10  15  11       42.04       48.49      3.39 o 
  -9  15  11       70.45       73.21      3.69 o 
  -8  15  11       30.78       28.20      5.56 o 
  -7  15  11        1.29       -0.46      2.78 o 
  -6  15  11        0.34        1.46      3.38 o 
  -5  15  11       32.54       28.39      8.51 o 
  -4  15  11       17.19       17.61      4.97 o 
  -3  15  11        1.03        1.52      2.91 o 
  -2  15  11       40.00       35.54      4.35 o 
  -1  15  11       10.79        9.14      2.81 o 
   0  15  11       45.73       45.39      3.60 o 
   1  15  11        0.99        2.51      1.62 o 
   2  15  11        3.70        3.00      1.83 o 
   3  15  11       11.88       13.26      2.49 o 
 -11  16  11        2.33        2.47      2.18 o 
 -10  16  11        0.00       -1.35      1.89 o 
  -9  16  11       38.80       42.28      3.11 o 
  -8  16  11       79.01       86.71      6.21 o 
  -7  16  11        0.09       -1.06      3.18 o 
  -6  16  11       28.57       27.34      5.96 o 
  -5  16  11       12.12       16.82      5.10 o 
  -4  16  11        3.37        9.60      4.10 o 
  -3  16  11       21.88       34.69      6.42 o 
  -2  16  11       28.53       32.80      4.49 o 
  -1  16  11       24.24       26.15      4.21 o 
   0  16  11        9.73        9.76      1.86 o 
   1  16  11        8.53        6.64      1.93 o 
   2  16  11       72.44       73.31      7.88 o 
 -10  17  11        6.41        8.28      2.58 o 
  -9  17  11       16.80       18.34      2.71 o 
  -8  17  11       25.45       26.82      7.38 o 
  -7  17  11       51.90       54.09      7.88 o 
  -6  17  11        1.36        3.18      3.58 o 
  -5  17  11       50.71       74.48      8.67 o 
  -4  17  11       17.17       18.87      5.49 o 
  -3  17  11        1.53        2.18      3.44 o 
  -2  17  11        1.90        5.22      2.83 o 
  -1  17  11       23.18       16.76      3.67 o 
   0  17  11        2.70        4.15      1.64 o 
  -7  18  11       29.77       32.84      6.82 o 
  -6  18  11      168.37      165.91     12.18 o 
  -5  18  11        1.35        0.40      3.38 o 
  -4  18  11        6.18        6.09      4.37 o 
  -3  18  11       36.18       37.87      7.28 o 
  -2  18  11        0.63       -0.71      4.07 o 
 -17   0  12        0.86        4.21      2.00 o 
 -16   0  12        0.97        0.53      1.70 o 
 -15   0  12        2.83        5.12      1.70 o 
 -14   0  12      215.02      204.08      5.90 o 
 -13   0  12       67.18       70.26      3.11 o 
 -12   0  12      161.42      150.35      8.21 o 
 -11   0  12      145.05      130.42      7.28 o 
 -10   0  12        4.21        3.18      2.18 o 
  -9   0  12      948.74      934.21     24.56 o 
  -8   0  12      256.76      245.29      9.53 o 
  -7   0  12      302.14      280.38     10.20 o 
  -6   0  12      146.55      152.14      7.15 o 
  -5   0  12      210.07      202.59      8.41 o 
  -4   0  12      362.17      340.75     11.65 o 
  -3   0  12      235.34      252.83      9.86 o 
  -2   0  12      125.68      129.50      6.95 o 
  -1   0  12       25.31       25.42      3.77 o 
   0   0  12        0.69        1.99      2.38 o 
   1   0  12       97.30       91.36      6.75 o 
   2   0  12       20.55       14.90      3.91 o 
   3   0  12      312.76      371.96     37.54 o 
   4   0  12       22.79       26.14      3.67 o 
   5   0  12       37.11       44.12      4.57 o 
   6   0  12        8.77        9.70      3.15 o 
   7   0  12        8.56        5.85      3.07 o 
 -17   1  12      101.74       93.83      3.25 o 
 -16   1  12       69.04       67.00      2.71 o 
 -15   1  12       73.18       62.97      3.29 o 
 -14   1  12       46.31       48.69      2.91 o 
 -13   1  12        3.27        5.76      1.39 o 
 -12   1  12        2.14        2.11      1.07 o 
 -11   1  12      180.41      178.52      6.15 o 
 -10   1  12        3.37        0.77      1.29 o 
  -9   1  12       55.84       63.78      3.43 o 
  -8   1  12        9.65       10.22      1.80 o 
  -7   1  12       26.33       29.96      2.41 o 
  -6   1  12       63.03       65.89      3.29 o 
  -5   1  12      219.89      241.91      6.58 o 
  -4   1  12        0.03       -0.39      1.66 o 
  -3   1  12       66.65       72.10      3.60 o 
  -2   1  12       12.05       12.80      2.04 o 
  -1   1  12      148.56      140.05      5.28 o 
   0   1  12       30.07       38.52      6.26 o 
   1   1  12        5.46        5.99      1.97 o 
   2   1  12        1.97        2.62      1.80 o 
   3   1  12      248.56      254.98      7.08 o 
   4   1  12        0.92        3.06      1.56 o 
   5   1  12       22.86       24.21      2.62 o 
   6   1  12        0.04        0.13      1.69 o 
   7   1  12       13.46       12.67      1.81 o 
 -17   2  12       10.40        8.62      2.10 o 
 -16   2  12        1.12        1.78      2.68 o 
 -15   2  12        1.73        0.73      1.43 o 
 -14   2  12        1.56        2.61      1.37 o 
 -13   2  12        4.82        2.68      1.31 o 
 -12   2  12       30.78       36.48      3.06 o 
 -11   2  12        7.61        7.37      2.42 o 
 -10   2  12       48.83       49.58      3.30 o 
  -9   2  12       24.91       28.59      2.56 o 
  -8   2  12        0.00       -1.35      1.10 o 
  -7   2  12        0.00        0.52      1.15 o 
  -6   2  12        0.52        0.44      1.16 o 
  -5   2  12       13.13       12.07      1.78 o 
  -4   2  12      182.00      182.94      5.58 o 
  -3   2  12        6.54        6.39      1.58 o 
  -2   2  12        0.94        2.43      1.44 o 
  -1   2  12       24.74       23.77      2.61 o 
   0   2  12       43.22       42.35      3.97 o 
   1   2  12        2.96        2.51      1.70 o 
   2   2  12        0.19        0.44      1.38 o 
   3   2  12       79.08       79.57      4.13 o 
   4   2  12       13.04       10.45      2.25 o 
   5   2  12       33.22       33.46      2.91 o 
   6   2  12       13.89       14.30      2.35 o 
   7   2  12        1.42        1.72      1.91 o 
 -17   3  12       64.83       55.71      5.45 o 
 -16   3  12       27.90       23.88      2.63 o 
 -15   3  12      106.85      102.23      4.22 o 
 -14   3  12        0.03        1.51      1.38 o 
 -13   3  12        7.17        8.12      1.65 o 
 -12   3  12       50.49       51.66      2.75 o 
 -11   3  12      115.56      122.21      4.81 o 
 -10   3  12        5.41        8.62      1.86 o 
  -9   3  12        9.53       13.30      2.58 o 
  -8   3  12        6.21        5.18      1.50 o 
  -7   3  12        4.32        3.54      1.35 o 
  -6   3  12      100.40       95.07      6.06 o 
  -5   3  12       68.67       73.44      4.97 o 
  -4   3  12        4.35        6.84      1.58 o 
  -3   3  12       52.45       51.53      3.05 o 
  -2   3  12        2.28       -0.22      1.29 o 
  -1   3  12      151.38      152.65      5.49 o 
   0   3  12       95.61       97.05      4.54 o 
   1   3  12       26.35       18.69      2.24 o 
   2   3  12        4.50        2.12      1.54 o 
   3   3  12      294.17      286.15      7.57 o 
   4   3  12        8.48       10.22      2.23 o 
   5   3  12       38.46       46.60      3.75 o 
   6   3  12        0.52       -1.61      1.57 o 
   7   3  12       15.79       12.81      2.51 o 
 -17   4  12       38.93       43.76      3.41 o 
 -16   4  12        6.97        6.53      1.92 o 
 -15   4  12        1.84        1.46      1.51 o 
 -14   4  12      148.71      146.85      4.86 o 
 -13   4  12      112.14      107.70      4.01 o 
 -12   4  12        3.60        4.02      1.36 o 
 -11   4  12      183.48      171.29      4.68 o 
 -10   4  12       48.68       52.15      2.58 o 
  -9   4  12      451.40      463.44     14.13 o 
  -8   4  12       41.79       41.36      2.67 o 
  -7   4  12      174.04      173.66      7.41 o 
  -6   4  12      125.39      129.47      4.20 o 
  -5   4  12       81.76       73.44      3.81 o 
  -4   4  12       19.20       20.18      4.67 o 
  -3   4  12      143.83      145.79      5.46 o 
  -2   4  12       47.71       57.18      3.24 o 
  -1   4  12      122.39      124.96      4.84 o 
   0   4  12       67.14       57.74      3.72 o 
   1   4  12       97.24       94.60      3.98 o 
   2   4  12       21.18       13.52      2.16 o 
   3   4  12        1.47        9.85      2.17 o 
   4   4  12       26.38       17.93      2.57 o 
   5   4  12       44.38       37.82      3.50 o 
   6   4  12       43.23       45.48      3.92 o 
   7   4  12        1.03       -0.69      1.77 o 
 -16   5  12       22.51       28.15      3.58 o 
 -15   5  12       29.82       28.38      2.70 o 
 -14   5  12      159.63      164.66      5.26 o 
 -13   5  12        1.54        1.67      1.34 o 
 -12   5  12        0.05        0.10      1.21 o 
 -11   5  12      152.22      148.43      4.43 o 
 -10   5  12       11.52       10.75      2.23 o 
  -9   5  12      466.10      490.19     12.68 o 
  -8   5  12        6.96        5.39      1.41 o 
  -7   5  12      766.86      805.47     14.66 o 
  -6   5  12        0.01       -0.62      1.56 o 
  -5   5  12      367.24      375.38     14.50 o 
  -4   5  12        0.01       -1.77      1.46 o 
  -3   5  12      109.38      121.78      4.16 o 
  -2   5  12       23.88       22.60      3.24 o 
  -1   5  12       81.59       80.38      3.93 o 
   0   5  12       31.63       28.60      2.65 o 
   1   5  12      114.81      132.96      4.66 o 
   2   5  12       51.01       58.69      5.50 o 
   3   5  12        2.05        1.58      1.69 o 
   4   5  12       34.69       27.37      3.01 o 
   5   5  12        0.27       -0.84      1.78 o 
   6   5  12        0.73        2.12      2.22 o 
 -16   6  12       14.85       15.81      2.51 o 
 -15   6  12        0.09        2.70      1.67 o 
 -14   6  12       24.53       25.50      2.55 o 
 -13   6  12        0.07        0.88      1.91 o 
 -12   6  12        1.37        3.05      1.32 o 
 -11   6  12       12.56       10.68      1.70 o 
 -10   6  12       45.88       49.00      5.20 o 
  -9   6  12       24.67       26.45      2.08 o 
  -8   6  12      134.35      136.70      4.32 o 
  -7   6  12        5.77        6.49      3.11 o 
  -6   6  12        0.01        0.46      2.58 o 
  -5   6  12       50.77       57.07      6.02 o 
  -4   6  12       97.48      103.68      7.61 o 
  -3   6  12        0.69        0.60      2.78 o 
  -2   6  12       63.14       66.28      4.83 o 
  -1   6  12        1.44        0.86      1.38 o 
   0   6  12        3.02        3.67      1.32 o 
   1   6  12       17.05       22.06      2.84 o 
   2   6  12        0.28       -1.01      1.47 o 
   3   6  12        1.83        3.17      2.43 o 
   4   6  12       19.05       13.97      2.42 o 
   5   6  12        7.19        4.30      2.14 o 
   6   6  12       13.36       12.35      4.03 o 
 -16   7  12       36.48       30.76      3.53 o 
 -15   7  12       55.08       63.38      3.78 o 
 -14   7  12        3.52        1.33      2.09 o 
 -13   7  12       17.29       17.66      2.23 o 
 -12   7  12      138.69      144.44      6.09 o 
 -11   7  12       52.61       56.41      2.94 o 
 -10   7  12       19.94       27.24      2.07 o 
  -9   7  12       79.94       72.23      2.81 o 
  -8   7  12        0.34        1.26      2.52 o 
  -7   7  12      670.03      691.84     22.38 o 
  -6   7  12        3.35        0.26      2.45 o 
  -5   7  12       57.94       60.71      6.42 o 
  -4   7  12        5.65        3.24      2.91 o 
  -3   7  12      148.39      137.84      9.07 o 
  -2   7  12       85.24       89.91      7.35 o 
  -1   7  12       72.07       81.24      3.05 o 
   0   7  12       18.13       17.07      1.79 o 
   1   7  12        2.49        1.96      1.29 o 
   2   7  12        6.02        8.01      1.93 o 
   3   7  12       25.83       30.24      3.13 o 
   4   7  12        0.10        0.82      2.35 o 
   5   7  12        0.06        2.13      2.00 o 
   6   7  12       11.92        8.16      2.99 o 
 -16   8  12       15.61       13.77      2.92 o 
 -15   8  12        0.71        2.89      2.02 o 
 -14   8  12      108.22      111.95      4.50 o 
 -13   8  12       33.62       26.71      2.57 o 
 -12   8  12        5.15        6.58      1.67 o 
 -11   8  12      142.99      133.47      4.29 o 
 -10   8  12      139.80      135.75      4.48 o 
  -9   8  12       80.62       86.61      3.02 o 
  -8   8  12       30.01       28.27      4.90 o 
  -7   8  12      102.65      119.10      8.34 o 
  -6   8  12       21.91       16.68      4.30 o 
  -5   8  12        1.26       -0.33      2.65 o 
  -4   8  12       57.27       61.70      6.69 o 
  -3   8  12      148.51      160.35     10.13 o 
  -2   8  12       22.39       22.40      3.20 o 
  -1   8  12       10.88        8.41      1.33 o 
   0   8  12       39.14       44.13      2.53 o 
   1   8  12      102.86      103.81      4.52 o 
   2   8  12        9.64        4.49      1.73 o 
   3   8  12        0.35        2.13      1.76 o 
   4   8  12        9.22        8.96      2.22 o 
   5   8  12       98.82       92.70      5.80 o 
   6   8  12       61.17       76.11      5.70 o 
 -15   9  12       33.53       32.03      3.51 o 
 -14   9  12        7.08        8.11      3.11 o 
 -13   9  12        8.90       10.85      1.99 o 
 -12   9  12        5.18        4.72      1.56 o 
 -11   9  12       51.00       52.91      2.91 o 
 -10   9  12        0.01       -0.26      1.15 o 
  -9   9  12        1.76        2.48      2.15 o 
  -8   9  12        8.77        5.56      3.18 o 
  -7   9  12       24.08       24.43      4.97 o 
  -6   9  12        0.30        1.46      2.78 o 
  -5   9  12       89.50       83.75      7.75 o 
  -4   9  12       52.48       66.67      7.15 o 
  -3   9  12        0.16       -1.59      2.85 o 
  -2   9  12       95.83      105.90      4.70 o 
  -1   9  12       36.43       44.36      3.48 o 
   0   9  12       28.28       37.07      2.70 o 
   1   9  12        9.02       13.09      2.19 o 
   2   9  12       16.08       18.65      2.14 o 
   3   9  12      107.57      103.59      5.50 o 
   4   9  12        0.17        1.64      3.08 o 
   5   9  12       28.03       36.83      4.20 o 
 -15  10  12       13.74       15.85      3.01 o 
 -14  10  12       14.79       13.04      2.66 o 
 -13  10  12        0.71        0.79      1.74 o 
 -12  10  12       17.74       19.95      3.18 o 
 -11  10  12        0.42        2.67      1.36 o 
 -10  10  12        0.07        1.27      1.21 o 
  -9  10  12       21.37       23.08      3.21 o 
  -8  10  12       86.68       83.29      8.01 o 
  -7  10  12        0.01        1.11      2.03 o 
  -6  10  12        4.41       11.85      3.97 o 
  -5  10  12        1.10       -0.73      2.85 o 
  -4  10  12        6.60       13.11      4.37 o 
  -3  10  12        5.93        6.58      2.06 o 
  -2  10  12       59.40       62.79      5.08 o 
  -1  10  12       15.81       15.64      2.58 o 
   0  10  12        7.66        9.97      1.56 o 
   1  10  12       37.66       36.19      2.54 o 
   2  10  12        0.11        0.28      1.52 o 
   3  10  12       61.71       85.22      5.04 o 
   4  10  12       62.49       69.43     13.21 o 
   5  10  12      185.85      191.14      8.06 o 
 -14  11  12       14.59       18.21      3.71 o 
 -13  11  12        0.63        1.66      1.91 o 
 -12  11  12       79.92       92.93      4.52 o 
 -11  11  12        5.21        3.96      2.71 o 
 -10  11  12       25.42       25.50      2.09 o 
  -9  11  12        7.12        5.94      2.42 o 
  -8  11  12        0.41        2.23      2.43 o 
  -7  11  12       70.27       79.63      5.59 o 
  -6  11  12        0.86        1.46      3.24 o 
  -5  11  12        2.54        4.24      3.44 o 
  -4  11  12       32.75       42.97      6.62 o 
  -3  11  12       14.03       10.73      2.78 o 
  -2  11  12        2.21       -0.06      1.68 o 
  -1  11  12       12.36       19.09      2.74 o 
   0  11  12        0.33        2.77      1.32 o 
   1  11  12        7.99        5.58      1.66 o 
   2  11  12       29.71       33.46      2.99 o 
   3  11  12        9.00       12.36      2.35 o 
   4  11  12       58.08       74.07      5.15 o 
 -14  12  12       44.31       46.33      5.16 o 
 -13  12  12       10.79        7.01      2.25 o 
 -12  12  12       49.49       52.43      3.58 o 
 -11  12  12        3.82        5.26      1.79 o 
 -10  12  12       18.70       22.62      3.48 o 
  -9  12  12      135.22      131.62      6.76 o 
  -8  12  12        5.21        1.39      3.71 o 
  -7  12  12       27.80       23.11      5.23 o 
  -6  12  12       30.19       32.90      6.29 o 
  -5  12  12        7.19        6.02      4.04 o 
  -4  12  12      325.36      373.03      9.55 o 
  -3  12  12       70.91       75.89      5.44 o 
  -2  12  12        0.10       -0.80      1.93 o 
  -1  12  12        0.00        1.31      1.99 o 
   0  12  12        2.59        2.44      2.30 o 
   1  12  12       32.82       35.33      5.27 o 
   2  12  12        6.48        5.39      1.89 o 
   3  12  12       61.02       66.73      4.06 o 
 -13  13  12        0.69        2.11      2.02 o 
 -12  13  12       81.38       83.61      4.41 o 
 -11  13  12       34.71       32.98      2.75 o 
 -10  13  12       16.98       20.39      4.70 o 
  -9  13  12        6.05        8.28      4.10 o 
  -7  13  12       32.56       17.21      5.03 o 
  -4  13  12       88.13       95.67      8.74 o 
  -3  13  12        7.61        8.47      5.73 o 
  -2  13  12        2.24        3.84      2.29 o 
  -1  13  12        8.39        7.59      2.85 o 
   0  13  12        5.74        5.53      2.64 o 
   1  13  12       25.23       28.65      3.16 o 
   2  13  12       24.12       24.93      2.76 o 
   3  13  12       66.45       58.65      3.91 o 
 -12  14  12        1.96        2.82      2.81 o 
 -11  14  12        9.86        8.42      2.12 o 
 -10  14  12       20.77       26.61      5.43 o 
  -9  14  12        1.35        5.56      3.71 o 
  -5  14  12       41.46       43.56      6.69 o 
  -4  14  12       32.22       35.22      6.16 o 
  -3  14  12        8.46        7.44      2.77 o 
  -2  14  12       25.20       18.61      3.56 o 
  -1  14  12       19.02       18.60      5.93 o 
   0  14  12        0.82        0.84      2.34 o 
   1  14  12        8.89       10.67      3.37 o 
   2  14  12        9.89       10.42      2.28 o 
 -11  15  12       18.45       22.24      2.48 o 
 -10  15  12       46.87       50.78      7.08 o 
  -9  15  12       47.48       30.32      5.96 o 
  -5  15  12       39.54       45.81      7.08 o 
  -4  15  12       35.10       36.88      6.69 o 
  -3  15  12       25.20       27.82      4.16 o 
  -2  15  12       34.81       32.16      4.43 o 
  -1  15  12        2.02        0.09      2.27 o 
   0  15  12        0.09        0.60      2.34 o 
   1  15  12       76.99       73.57      5.13 o 
  -5  16  12        0.89        5.56      3.77 o 
  -4  16  12      157.64      174.32     12.12 o 
  -3  16  12       13.03       14.82      6.89 o 
  -2  16  12       20.43       22.40      5.76 o 
  -1  16  12        3.93        4.06      2.78 o 
  -6  17  12       49.10       39.72      7.08 o 
  -5  17  12       34.47       47.87      7.68 o 
  -4  17  12       27.11       25.29      6.16 o 
  -3  17  12        0.03        3.43      2.77 o 
 -16   1  13        6.37        6.14      1.54 o 
 -15   1  13       35.32       29.96      3.60 o 
 -14   1  13       17.20       19.38      4.93 o 
 -13   1  13      292.46      274.89      8.48 o 
 -12   1  13        8.40       11.73      2.25 o 
 -11   1  13       64.21       57.56      3.69 o 
 -10   1  13       17.04       13.44      2.19 o 
  -9   1  13      236.55      240.49      6.92 o 
  -8   1  13       49.19       46.26      3.10 o 
  -7   1  13       11.55       13.47      1.99 o 
  -6   1  13       12.38       13.47      3.08 o 
  -5   1  13       61.40       58.91      3.36 o 
  -4   1  13       32.34       29.44      5.66 o 
  -3   1  13       17.54       20.85      2.45 o 
  -2   1  13       21.78       28.43      5.00 o 
  -1   1  13       84.67       80.78      4.30 o 
   0   1  13       35.65       29.70      3.12 o 
   1   1  13        4.15        4.74      2.03 o 
   2   1  13       93.92       84.23      5.17 o 
   3   1  13       26.64       21.81      3.41 o 
   4   1  13      109.66      111.19     10.03 o 
   5   1  13        0.00        1.25      2.04 o 
 -16   2  13        8.58        8.25      3.35 o 
 -15   2  13      206.52      202.09      5.46 o 
 -14   2  13       12.21       14.11      3.08 o 
 -13   2  13        0.59       -0.29      1.57 o 
 -12   2  13      183.05      178.61     16.05 o 
 -11   2  13       96.83      101.08      5.20 o 
 -10   2  13        8.83        7.19      1.80 o 
  -9   2  13       26.51       24.90      2.49 o 
  -8   2  13       99.77      111.09      5.36 o 
  -7   2  13       87.12       89.87      3.91 o 
  -6   2  13       63.03       64.43      3.44 o 
  -5   2  13       14.33       16.98      2.08 o 
  -4   2  13       87.97      106.13      4.37 o 
  -3   2  13       23.65       14.29      3.24 o 
  -2   2  13        6.73        2.75      1.89 o 
  -1   2  13      123.82      135.06      5.44 o 
   0   2  13      246.70      259.94      8.03 o 
   1   2  13       78.40       88.47      4.92 o 
   2   2  13      126.14      125.59      5.97 o 
   3   2  13       49.63       56.84      5.43 o 
   4   2  13      106.29      100.46      8.71 o 
   5   2  13       33.82       24.20      3.52 o 
 -16   3  13       52.13       64.18      4.45 o 
 -15   3  13        9.63       10.99      1.93 o 
 -14   3  13       68.24       63.59      5.22 o 
 -13   3  13       53.10       48.76      2.74 o 
 -12   3  13       36.28       39.62      3.34 o 
 -11   3  13       15.73       14.70      2.26 o 
 -10   3  13       44.63       39.16      2.99 o 
  -9   3  13      281.24      288.18      7.65 o 
  -8   3  13       36.27       39.24      3.01 o 
  -7   3  13       61.13       60.12      3.17 o 
  -6   3  13       77.89       78.71      3.53 o 
  -5   3  13        5.19        3.19      1.52 o 
  -4   3  13       21.09       21.38      3.48 o 
  -3   3  13      116.81      123.91      4.77 o 
  -2   3  13        5.83        5.68      1.81 o 
  -1   3  13        1.43        3.45      1.73 o 
   0   3  13        3.30        0.40      1.70 o 
   1   3  13       69.55       70.13      4.53 o 
   2   3  13        2.11        3.90      3.24 o 
   3   3  13      108.15      135.01      6.53 o 
   4   3  13        0.01        2.92      1.86 o 
   5   3  13        9.66       15.30      2.76 o 
 -16   4  13        0.34        1.42      1.64 o 
 -15   4  13        2.87        5.17      1.73 o 
 -14   4  13       31.57       32.65      2.58 o 
 -13   4  13        0.60        1.83      1.34 o 
 -12   4  13        0.12       -0.87      1.16 o 
 -11   4  13        3.37        3.91      2.48 o 
 -10   4  13       64.72       62.42      3.56 o 
  -9   4  13      115.58      115.80      4.43 o 
  -8   4  13      329.53      337.23      8.51 o 
  -7   4  13       13.27        9.94      2.48 o 
  -6   4  13        1.44        2.37      1.26 o 
  -5   4  13       52.63       55.81      2.91 o 
  -4   4  13        8.78        8.66      1.70 o 
  -3   4  13       95.17       89.81      6.45 o 
  -2   4  13        4.64        5.57      1.82 o 
  -1   4  13        6.68        6.86      1.93 o 
   0   4  13        0.02        1.27      1.65 o 
   1   4  13       23.47       23.44      6.95 o 
   2   4  13       78.36       72.11      4.82 o 
   3   4  13        0.40        1.95      1.74 o 
   4   4  13       46.74       49.54      3.81 o 
   5   4  13        6.05        8.43      2.44 o 
 -16   5  13        0.91        1.76      1.79 o 
 -15   5  13        0.47        2.02      1.66 o 
 -14   5  13        1.22       -0.31      1.41 o 
 -13   5  13       51.83       51.63      3.05 o 
 -12   5  13       36.65       40.94      2.61 o 
 -11   5  13        3.42        6.47      1.81 o 
 -10   5  13      142.36      136.19      5.05 o 
  -9   5  13        9.95       14.02      1.99 o 
  -8   5  13       72.05       65.51      3.13 o 
  -7   5  13       27.72       26.47      1.97 o 
  -6   5  13        0.30       -0.86      2.25 o 
  -5   5  13        0.18       -0.99      2.32 o 
  -4   5  13       85.61       92.14      5.59 o 
  -3   5  13       48.51       44.74      2.89 o 
  -2   5  13       16.48       14.97      2.07 o 
  -1   5  13        2.56        2.47      1.69 o 
   0   5  13        0.25       -0.04      1.65 o 
   1   5  13       33.90       32.65      3.32 o 
   2   5  13        2.08        4.03      1.78 o 
   3   5  13        5.27        3.58      1.87 o 
   4   5  13       15.57       14.77      2.65 o 
   5   5  13       14.77       12.96      4.27 o 
 -16   6  13       50.94       50.99      3.53 o 
 -15   6  13      110.79      113.68      5.73 o 
 -14   6  13        6.88        7.87      1.81 o 
 -13   6  13        0.78        2.05      1.43 o 
 -12   6  13      209.09      204.44      5.46 o 
 -11   6  13      347.93      370.19      7.55 o 
 -10   6  13      123.30      124.95     10.49 o 
  -9   6  13      241.07      230.27      6.17 o 
  -8   6  13      465.35      475.28     17.54 o 
  -7   6  13       25.13       33.76      5.10 o 
  -6   6  13        0.26        5.10      3.18 o 
  -5   6  13       40.40       45.42      5.76 o 
  -4   6  13       20.98       26.81      4.97 o 
  -3   6  13        1.41        5.89      3.31 o 
  -2   6  13       19.35       21.89      2.68 o 
  -1   6  13       13.55        5.21      5.13 o 
   0   6  13       68.64       76.87      4.30 o 
   1   6  13        1.20        1.06      2.42 o 
   2   6  13        0.81        0.28      1.62 o 
   3   6  13       23.97       25.67      4.01 o 
   4   6  13       35.28       25.38      3.13 o 
   5   6  13        7.40        1.02      2.14 o 
 -15   7  13       36.31       41.97      3.92 o 
 -14   7  13       20.44       24.08      2.50 o 
 -13   7  13       64.70       58.66      3.27 o 
 -12   7  13       69.24       76.56      3.83 o 
 -11   7  13        1.39        4.11      1.41 o 
 -10   7  13       17.40       14.63      2.52 o 
  -9   7  13      353.52      357.37     15.09 o 
  -8   7  13        1.93        3.71      2.98 o 
  -7   7  13       65.86       70.57      6.89 o 
  -6   7  13       38.58       30.98      5.23 o 
  -5   7  13        1.22       -2.71      2.71 o 
  -4   7  13      100.14      105.93      8.34 o 
  -3   7  13       58.71       59.12      6.75 o 
  -2   7  13       17.07        3.18      3.44 o 
  -1   7  13        1.98        3.95      1.59 o 
   0   7  13       35.73       35.20      3.11 o 
   1   7  13       26.36       24.35      2.58 o 
   2   7  13        8.80        6.94      2.02 o 
   3   7  13       64.17       81.56      5.59 o 
   4   7  13        4.46        3.74      2.44 o 
 -15   8  13       33.84       34.34      3.00 o 
 -14   8  13       25.63       30.11      2.72 o 
 -13   8  13        0.99        1.31      2.45 o 
 -12   8  13       10.26        7.53      2.39 o 
 -11   8  13       52.01       53.95      3.45 o 
 -10   8  13       45.93       48.89      5.30 o 
  -9   8  13        4.51        8.41      3.51 o 
  -8   8  13        9.49        7.68      3.44 o 
  -7   8  13        0.97        3.51      3.24 o 
  -6   8  13       14.55        5.76      3.58 o 
  -5   8  13       25.42       25.82      5.23 o 
  -4   8  13       33.20       28.20      5.49 o 
  -3   8  13       47.94       46.41      6.49 o 
  -2   8  13      123.44      129.89      9.67 o 
  -1   8  13      127.46      125.87      4.53 o 
   0   8  13       32.77       35.53      2.70 o 
   1   8  13       36.29       32.24      2.79 o 
   2   8  13       28.61       26.59      2.82 o 
   3   8  13        5.34        4.39      2.07 o 
   4   8  13      116.56      118.62      6.22 o 
 -14   9  13        1.04        3.03      1.71 o 
 -13   9  13        0.07        1.76      1.53 o 
 -12   9  13       58.90       62.35      3.21 o 
 -11   9  13       47.58       53.38      2.77 o 
 -10   9  13      171.75      152.07     10.20 o 
  -9   9  13        0.01       -1.72      2.58 o 
  -8   9  13        0.51       -4.57      2.52 o 
  -7   9  13       12.97       11.65      4.17 o 
  -6   9  13       25.20       17.61      4.70 o 
  -5   9  13       13.03       13.90      4.57 o 
  -4   9  13      123.81      137.84      9.93 o 
  -3   9  13       17.35       13.11      4.63 o 
  -2   9  13        1.28        0.66      3.51 o 
  -1   9  13        4.51        3.71      3.64 o 
   0   9  13        0.73        3.84      1.39 o 
   1   9  13       23.07       23.22      2.62 o 
   2   9  13       47.18       50.42      5.56 o 
   3   9  13       17.64       17.95      2.77 o 
 -14  10  13       60.22       61.31      8.44 o 
 -13  10  13        4.29        4.13      1.93 o 
 -12  10  13      130.00      129.72      5.78 o 
 -11  10  13      178.56      192.85      6.10 o 
 -10  10  13        0.11        0.99      3.05 o 
  -9  10  13        2.43        0.86      3.05 o 
  -8  10  13        1.39       -0.07      2.91 o 
  -7  10  13       20.94       18.60      4.77 o 
  -6  10  13       55.52       56.34      7.08 o 
  -5  10  13        0.44        4.04      3.31 o 
  -4  10  13        3.75        4.77      3.77 o 
  -3  10  13       99.16       88.05      8.87 o 
  -2  10  13        0.02       -2.25      3.18 o 
  -1  10  13        0.01        0.86      1.89 o 
   0  10  13       38.47       45.17      2.58 o 
   1  10  13        1.80        0.39      1.48 o 
   2  10  13       96.59       98.54      5.09 o 
   3  10  13       12.56       17.23      6.72 o 
 -13  11  13      134.14      132.84     12.68 o 
 -12  11  13       16.53       16.68      3.54 o 
 -11  11  13       77.68       70.57      6.95 o 
 -10  11  13        4.75        0.66      3.38 o 
  -9  11  13      104.34      110.16      9.47 o 
  -8  11  13        0.50        0.99      3.11 o 
  -7  11  13       68.93       68.26      7.75 o 
  -6  11  13       42.74       41.71      6.62 o 
  -5  11  13       30.74       35.75      6.22 o 
  -4  11  13       21.56       21.52      5.56 o 
  -3  11  13       20.75       19.00      5.43 o 
  -2  11  13       23.05       29.86      6.49 o 
  -1  11  13        1.90        0.97      1.86 o 
   0  11  13       32.35       30.89      3.53 o 
   1  11  13        2.42        3.55      1.66 o 
   2  11  13      155.28      143.96      5.32 o 
 -12  12  13       12.72       13.47      2.08 o 
 -11  12  13       23.24       26.68      4.90 o 
  -7  12  13        3.85        2.91      3.77 o 
  -6  12  13       19.43        7.28      4.10 o 
  -5  12  13      119.89      141.68     10.66 o 
  -4  12  13       15.45       13.64      4.83 o 
  -2  12  13       17.68       19.93      4.90 o 
  -1  12  13       92.70       95.11      7.32 o 
   0  12  13       22.69       24.99      3.93 o 
   1  12  13      153.80      165.37      5.15 o 
   2  12  13        2.84        0.39      1.75 o 
 -12  13  13       37.65       28.27      5.63 o 
 -11  13  13        4.27        2.98      3.38 o 
  -2  13  13        0.04        3.48      2.43 o 
  -1  13  13        0.08        0.72      2.39 o 
   0  13  13        1.20        0.60      2.41 o 
   1  13  13       21.87       39.06      4.92 o 
  -3  14  13       18.80       17.28      4.90 o 
  -2  14  13       14.03       11.99      6.26 o 
  -1  14  13       20.95       22.24      3.93 o 
   0  14  13       12.80       22.06      5.89 o 
  -3  15  13       21.45       32.52      4.54 o 
  -2  15  13       15.97       14.80      3.69 o 
 -16   0  14        2.18        4.90      3.38 o 
 -15   0  14       20.65       27.47      5.03 o 
 -14   0  14       74.88       78.52      6.89 o 
 -13   0  14       13.57       16.29      3.71 o 
 -12   0  14      222.84      227.21     10.53 o 
 -11   0  14       21.47       21.25      3.77 o 
 -10   0  14       66.33       72.69      5.69 o 
  -9   0  14      122.24      129.56      7.15 o 
  -8   0  14      155.34      167.10      8.01 o 
  -7   0  14      569.16      585.58     17.54 o 
  -6   0  14       44.35       40.78      4.37 o 
  -5   0  14       96.50      103.68      6.49 o 
  -4   0  14       93.90       87.65      6.22 o 
  -3   0  14       58.93       52.24      5.23 o 
  -2   0  14       47.07       65.21      5.76 o 
  -1   0  14       44.61       36.94      4.83 o 
   0   0  14       67.15       72.82      6.55 o 
   1   0  14       10.83        5.96      3.38 o 
   2   0  14       67.09       59.12      6.55 o 
   3   0  14        2.98       10.79      4.30 o 
   4   0  14      190.53      224.04     12.78 o 
 -16   1  14       41.94       41.32      4.13 o 
 -15   1  14       93.55       86.89      5.17 o 
 -14   1  14        0.11        4.41      2.75 o 
 -13   1  14        2.21        1.49      1.83 o 
 -12   1  14       65.09       66.07      5.16 o 
 -11   1  14       59.90       62.82      3.85 o 
 -10   1  14       59.92       57.47      3.56 o 
  -9   1  14        0.61        2.25      1.52 o 
  -8   1  14        0.33        1.44      1.46 o 
  -7   1  14       32.38       30.93      3.97 o 
  -6   1  14       25.36       25.14      2.61 o 
  -5   1  14       39.18       49.21      5.89 o 
  -4   1  14      447.53      468.71     10.92 o 
  -3   1  14       24.98       28.49      3.21 o 
  -2   1  14       38.45       37.61      3.29 o 
  -1   1  14       34.36       38.60      5.69 o 
   0   1  14      113.19      102.23      5.24 o 
   1   1  14       28.73       30.32      3.59 o 
   2   1  14       15.37       12.76      2.95 o 
   3   1  14        5.77        0.62      2.25 o 
   4   1  14       34.97       32.00      4.35 o 
 -15   2  14        2.31        2.72      2.08 o 
 -14   2  14        0.81        2.91      1.97 o 
 -13   2  14       43.37       42.23      3.59 o 
 -12   2  14        5.66        6.24      1.99 o 
 -11   2  14        6.86        6.88      2.85 o 
 -10   2  14        0.60        2.39      1.59 o 
  -9   2  14        6.21        7.71      1.78 o 
  -8   2  14        7.48        4.84      1.63 o 
  -7   2  14       20.69       20.11      2.32 o 
  -6   2  14       12.53       12.16      2.07 o 
  -5   2  14        0.19        0.66      1.43 o 
  -4   2  14       20.16       31.69      2.88 o 
  -3   2  14       30.41       32.16      3.04 o 
  -2   2  14        0.53        2.84      1.80 o 
  -1   2  14        6.43        0.81      1.83 o 
   0   2  14      177.93      175.28      6.80 o 
   1   2  14        4.75        3.37      2.14 o 
   2   2  14       27.28       26.04      3.53 o 
   3   2  14       18.54       20.06      3.46 o 
   4   2  14        0.10        2.12      2.53 o 
 -15   3  14       63.58       57.69      4.50 o 
 -14   3  14       25.46       19.23      4.80 o 
 -13   3  14        0.22       -0.10      1.68 o 
 -12   3  14      125.74      127.41      7.78 o 
 -11   3  14       60.01       56.10      3.64 o 
 -10   3  14        1.53        0.58      1.41 o 
  -9   3  14       70.47       71.49      3.72 o 
  -8   3  14       18.26       11.67      1.89 o 
  -7   3  14       34.69       28.93      2.51 o 
  -6   3  14       22.05       20.91      2.24 o 
  -5   3  14        2.45        1.06      1.46 o 
  -4   3  14      222.77      243.49      7.01 o 
  -3   3  14        6.12        4.77      1.89 o 
  -2   3  14       44.39       41.26      7.28 o 
  -1   3  14       13.20       16.75      2.85 o 
   0   3  14      163.57      154.36      6.30 o 
   1   3  14       27.88       25.49      3.32 o 
   2   3  14       27.74       30.53      3.78 o 
   3   3  14        0.30        1.45      2.32 o 
   4   3  14       11.30       10.94      3.21 o 
 -15   4  14        4.94        5.69      2.30 o 
 -14   4  14       14.91       15.63      2.70 o 
 -13   4  14       32.58       30.29      3.20 o 
 -12   4  14      112.52      114.79      5.12 o 
 -11   4  14       56.73       69.79      3.94 o 
 -10   4  14       59.60       59.77      9.73 o 
  -9   4  14       98.75       99.12      4.13 o 
  -8   4  14      104.16       99.14      3.95 o 
  -7   4  14      118.04      120.56      4.26 o 
  -6   4  14       20.60       18.86      2.05 o 
  -5   4  14       51.49       56.82      4.07 o 
  -4   4  14        0.49        2.83      1.52 o 
  -3   4  14      121.71      116.81      4.76 o 
  -2   4  14       32.34       32.73      5.69 o 
  -1   4  14        5.16        3.28      1.99 o 
   0   4  14       46.51       39.83      4.04 o 
   1   4  14        0.17       -1.64      1.80 o 
   2   4  14       14.58        6.91      2.51 o 
   3   4  14       47.32       60.13      4.90 o 
 -15   5  14      102.78      106.57      4.22 o 
 -14   5  14        5.42        6.09      3.08 o 
 -13   5  14        9.38       13.50      2.55 o 
 -12   5  14       18.53       18.08      2.55 o 
 -11   5  14      112.44      110.82      5.16 o 
 -10   5  14      543.60      559.18     25.82 o 
  -9   5  14       79.02       74.46      3.53 o 
  -8   5  14        0.19        0.82      2.05 o 
  -7   5  14       17.54       18.40      4.04 o 
  -6   5  14       75.74       75.94      6.89 o 
  -5   5  14       63.38       71.30      6.89 o 
  -4   5  14      480.86      517.57     10.70 o 
  -3   5  14      132.43      139.86      4.94 o 
  -2   5  14        2.12        4.78      1.79 o 
  -1   5  14       50.86       52.58      6.32 o 
   0   5  14        0.05        1.37      1.89 o 
   1   5  14        6.18        9.63      2.54 o 
   2   5  14        0.18       -0.01      2.65 o 
   3   5  14       28.74       35.34      4.01 o 
 -15   6  14       21.72       22.90      3.47 o 
 -14   6  14        9.51        8.96      1.84 o 
 -13   6  14      123.51      129.90     13.84 o 
 -12   6  14        8.53        5.98      1.93 o 
 -11   6  14        3.38        5.46      1.81 o 
 -10   6  14        1.18        3.16      1.53 o 
  -9   6  14       19.47       15.69      4.17 o 
  -8   6  14       22.35       37.27      5.49 o 
  -7   6  14       34.20       34.89      5.43 o 
  -6   6  14       53.90       49.52      6.09 o 
  -5   6  14       42.21       48.79      6.16 o 
  -4   6  14        0.30        6.29      3.44 o 
  -3   6  14       22.47       20.52      5.03 o 
  -2   6  14        4.82        3.66      2.95 o 
  -1   6  14       89.58       82.56      5.89 o 
   0   6  14       89.45       91.50      4.79 o 
   1   6  14        3.93        4.36      2.20 o 
   2   6  14        0.78        1.32      2.19 o 
   3   6  14       22.85       25.12      3.70 o 
 -14   7  14       53.00       57.76      3.38 o 
 -13   7  14        6.71        9.06      2.55 o 
 -12   7  14       20.85       19.28      2.52 o 
 -11   7  14      173.98      172.02     10.06 o 
 -10   7  14      181.58      145.32      9.73 o 
  -9   7  14       20.06       14.10      4.24 o 
  -8   7  14      116.01      107.45      8.34 o 
  -7   7  14       19.05       21.98      4.90 o 
  -6   7  14       95.23       91.49      8.08 o 
  -5   7  14       42.26       37.07      5.96 o 
  -4   7  14       89.60      103.68      8.41 o 
  -3   7  14      150.34      166.90     10.66 o 
  -2   7  14       38.90       45.22      6.49 o 
  -1   7  14        3.86        2.97      1.67 o 
   0   7  14        8.54       11.24      2.32 o 
   1   7  14        9.59        5.70      2.28 o 
   2   7  14        2.39        2.77      2.62 o 
   3   7  14       11.24       13.64      3.18 o 
 -14   8  14        0.71        2.96      1.63 o 
 -13   8  14       12.00       13.21      1.98 o 
 -12   8  14       13.66       14.35      2.26 o 
 -11   8  14        0.16        3.24      3.24 o 
 -10   8  14       33.82       34.69      5.89 o 
  -9   8  14       51.85       58.33      6.89 o 
  -8   8  14        1.58        0.00      2.78 o 
  -7   8  14       51.74       57.40      6.82 o 
  -6   8  14        5.38        8.01      3.91 o 
  -5   8  14      103.35      104.80      8.61 o 
  -4   8  14        0.01        3.05      3.31 o 
  -3   8  14       27.75       31.25      5.96 o 
  -2   8  14       18.28       16.68      4.90 o 
  -1   8  14        0.66        3.05      3.64 o 
   0   8  14       13.69       13.95      3.24 o 
   1   8  14       12.91       13.48      2.65 o 
   2   8  14       70.17       67.74      4.67 o 
 -13   9  14       21.96       23.63      6.01 o 
 -12   9  14       23.03       21.78      2.35 o 
 -11   9  14       32.22       33.04      5.89 o 
 -10   9  14       28.85       44.36      6.49 o 
  -9   9  14       13.47       12.65      4.44 o 
  -8   9  14       14.12       13.57      4.50 o 
  -7   9  14       15.53        7.68      4.04 o 
  -6   9  14       19.71       18.40      5.16 o 
  -5   9  14      177.76      178.29     11.52 o 
  -4   9  14      142.03      180.34     11.65 o 
  -3   9  14        0.09       -0.13      3.31 o 
  -2   9  14       21.38       25.36      5.69 o 
  -1   9  14       57.36       59.65      7.75 o 
   0   9  14       70.06       69.97     14.17 o 
   1   9  14      123.47      139.25      5.78 o 
   2   9  14        4.75        3.22      1.91 o 
 -13  10  14       64.74       75.34      3.49 o 
 -12  10  14       13.74        7.68      4.24 o 
 -11  10  14        2.20        4.04      3.71 o 
 -10  10  14        0.06        3.91      3.58 o 
  -9  10  14        4.55        4.30      3.71 o 
  -8  10  14       57.70       53.36      7.28 o 
  -7  10  14      148.38      149.16     10.59 o 
  -6  10  14       75.37       89.71      8.87 o 
  -5  10  14       33.80       34.29      6.22 o 
  -4  10  14        7.76        8.47      4.57 o 
  -3  10  14        1.17        2.85      3.84 o 
  -2  10  14        0.30        3.31      4.10 o 
  -1  10  14       81.35       77.79      8.94 o 
   0  10  14       14.57       18.67      5.89 o 
   1  10  14       22.12       22.15      7.38 o 
 -11  11  14       73.01       71.57      8.34 o 
 -10  11  14        6.61        5.10      4.17 o 
  -9  11  14       22.10       21.45      5.69 o 
  -8  11  14      103.66       99.77      9.67 o 
  -7  11  14       25.68       25.95      5.96 o 
  -6  11  14        5.09        5.69      4.17 o 
  -5  11  14        6.45        0.26      3.38 o 
  -4  11  14        1.01        0.00      3.77 o 
  -3  11  14       26.36       20.92      5.89 o 
  -2  11  14       32.25       41.11      7.22 o 
  -1  11  14       23.39       22.77      6.36 o 
   0  11  14        5.34        2.91      4.24 o 
  -8  12  14        0.01       -0.07      3.51 o 
  -6  12  14       20.86       27.54      6.42 o 
  -5  12  14       53.78       48.79      7.61 o 
  -4  12  14        0.24        2.71      3.91 o 
  -3  12  14       10.11        8.81      4.97 o 
 -14   1  15       18.35       22.27      5.89 o 
 -13   1  15        0.02       -0.60      1.69 o 
 -12   1  15       73.77       73.25      4.33 o 
 -11   1  15        3.31       10.24      2.21 o 
 -10   1  15        1.12        0.59      1.58 o 
  -9   1  15        4.58        5.31      1.82 o 
  -8   1  15      182.84      180.09      6.09 o 
  -7   1  15       15.52       12.88      2.21 o 
  -6   1  15        1.10        2.28      2.81 o 
  -5   1  15      110.88      129.35      6.55 o 
  -4   1  15        8.83        8.94      2.42 o 
  -3   1  15      126.09      128.76      6.65 o 
  -2   1  15        0.32        4.76      2.25 o 
  -1   1  15      107.00      105.88      5.93 o 
   0   1  15       32.90       32.01      4.44 o 
   1   1  15       13.89       10.42      3.67 o 
   2   1  15       13.30       13.52      3.18 o 
 -14   2  15       38.83       42.14      5.26 o 
 -13   2  15      154.27      153.41      6.16 o 
 -12   2  15      126.19      123.09      6.19 o 
 -11   2  15       38.97       41.92      3.35 o 
 -10   2  15       31.66       32.57      2.94 o 
  -9   2  15        0.54        1.85      1.55 o 
  -8   2  15       18.06       19.56      2.40 o 
  -7   2  15       37.42       39.53      2.97 o 
  -6   2  15      183.10      170.33     11.72 o 
  -5   2  15       60.14       79.28      4.12 o 
  -4   2  15      307.18      326.24     12.61 o 
  -3   2  15        1.49        0.19      1.75 o 
  -2   2  15       36.91       46.00      3.69 o 
  -1   2  15      298.79      281.48      8.78 o 
   0   2  15       27.78       19.66      3.94 o 
   1   2  15       13.33       14.88      3.54 o 
   2   2  15       22.36       23.05      3.94 o 
 -14   3  15       84.03       88.22      6.26 o 
 -13   3  15        8.83        8.31      2.24 o 
 -12   3  15       57.18       60.94      3.98 o 
 -11   3  15       12.98       14.94      2.35 o 
 -10   3  15       14.10       12.56      2.09 o 
  -9   3  15       17.92       18.62      2.78 o 
  -8   3  15       63.23       67.87      3.51 o 
  -7   3  15        4.13        3.79      1.57 o 
  -6   3  15       13.07        9.42      1.91 o 
  -5   3  15      160.61      172.13      5.71 o 
  -4   3  15       23.14       28.61      2.78 o 
  -3   3  15        7.46        3.53      1.92 o 
  -2   3  15       77.40       78.34      4.45 o 
  -1   3  15       26.91       27.70      3.26 o 
   0   3  15        0.53        1.70      2.35 o 
   1   3  15       24.30       27.34      3.56 o 
   2   3  15       89.11       74.29      5.26 o 
 -14   4  15        5.52        6.08      2.23 o 
 -13   4  15      201.88      204.82      7.09 o 
 -12   4  15        4.57        5.79      2.05 o 
 -11   4  15       17.78       11.82      4.57 o 
 -10   4  15        2.63        1.08      1.48 o 
  -9   4  15        6.90        5.61      1.68 o 
  -8   4  15        8.73        7.18      1.66 o 
  -7   4  15       20.97       20.57      2.07 o 
  -6   4  15        0.02        1.67      1.34 o 
  -5   4  15       16.94       15.14      3.58 o 
  -4   4  15       35.65       38.31      2.98 o 
  -3   4  15       55.13       56.81      3.97 o 
  -2   4  15        9.87       10.70      2.33 o 
  -1   4  15       10.33        9.10      2.37 o 
   0   4  15        1.85        1.83      2.18 o 
   1   4  15        2.98        0.53      2.18 o 
 -14   5  15        2.97        2.36      2.07 o 
 -13   5  15        1.17        2.70      1.91 o 
 -12   5  15        8.37       10.52      2.27 o 
 -11   5  15        0.05        0.48      2.05 o 
 -10   5  15        0.58        2.25      1.45 o 
  -9   5  15        2.49        4.24      2.98 o 
  -8   5  15        5.48        6.82      3.44 o 
  -7   5  15        0.34        1.66      2.71 o 
  -6   5  15       23.53       20.79      4.44 o 
  -5   5  15       84.49       85.93      7.61 o 
  -4   5  15        0.57       -0.73      2.78 o 
  -3   5  15       42.41       42.74      2.97 o 
  -2   5  15        7.39        8.08      2.07 o 
  -1   5  15        0.85        2.63      1.98 o 
   0   5  15        6.78        3.23      2.18 o 
   1   5  15        0.86        1.37      2.15 o 
 -13   6  15      377.57      392.24     19.03 o 
 -12   6  15      193.59      195.55      6.32 o 
 -11   6  15       65.88       63.27      5.56 o 
 -10   6  15       26.01       25.49      4.97 o 
  -9   6  15        2.73        1.32      2.98 o 
  -8   6  15        9.79        4.44      3.31 o 
  -7   6  15       17.03       10.00      3.91 o 
  -6   6  15       17.60       19.40      4.63 o 
  -5   6  15       48.28       42.64      6.02 o 
  -4   6  15       27.81       26.95      5.36 o 
  -3   6  15        9.62        4.37      3.77 o 
  -2   6  15        0.61        0.73      3.11 o 
  -1   6  15        1.83        2.76      1.90 o 
   0   6  15        2.96        2.00      2.07 o 
   1   6  15        3.07        3.97      2.35 o 
 -13   7  15        5.20        7.39      2.75 o 
 -12   7  15      113.32      120.49      4.66 o 
 -11   7  15       26.92       26.68      5.43 o 
 -10   7  15       10.74        8.21      3.97 o 
  -9   7  15       32.70       43.30      6.22 o 
  -8   7  15      109.75      107.45      8.54 o 
  -7   7  15        0.07       -1.72      2.65 o 
  -6   7  15        7.29        8.08      3.77 o 
  -5   7  15       49.32       52.50      6.75 o 
  -4   7  15        8.52        6.69      4.17 o 
  -3   7  15       16.06       14.10      4.70 o 
  -2   7  15       31.27       27.94      5.96 o 
  -1   7  15        0.87        6.69      4.17 o 
   0   7  15        4.46        5.04      2.12 o 
 -12   8  15       11.51        7.94      4.04 o 
 -11   8  15       95.05       90.24      8.41 o 
 -10   8  15        1.86        2.98      3.77 o 
  -9   8  15        3.93        8.41      4.04 o 
  -8   8  15        0.22       -0.20      3.24 o 
  -7   8  15       22.18       21.32      5.10 o 
  -6   8  15       52.99       40.85      6.36 o 
  -5   8  15        5.41        7.22      3.91 o 
  -4   8  15       34.34       25.69      5.83 o 
  -3   8  15        0.65       -0.26      3.58 o 
  -2   8  15        0.61        4.04      3.77 o 
   0   8  15        5.04        4.50      4.10 o 
 -12   9  15        7.74       11.45      4.50 o 
 -11   9  15        8.52       18.34      5.10 o 
 -10   9  15        1.79        0.93      3.44 o 
  -9   9  15       29.04       25.95      5.63 o 
  -8   9  15        9.02        8.41      4.37 o 
  -7   9  15        2.35        0.99      3.51 o 
  -6   9  15       22.92       32.31      6.29 o 
  -5   9  15        5.87        7.94      4.37 o 
  -4   9  15        0.68        1.99      3.71 o 
  -3   9  15       34.06       41.44      6.95 o 
  -2   9  15        0.02        1.13      3.44 o 
  -1   9  15       35.55       37.80      7.02 o 
 -11  10  15        0.04       -0.13      3.64 o 
 -10  10  15       21.09       22.05      5.63 o 
  -9  10  15        3.91        7.94      4.30 o 
  -8  10  15       17.30       14.23      4.90 o 
  -7  10  15        3.80       10.53      4.70 o 
  -6  10  15       47.20       39.46      6.89 o 
  -5  10  15        1.51        3.64      3.97 o 
  -4  10  15       69.40       65.61      8.34 o 
  -3  10  15        9.83        9.47      4.90 o 
  -2  10  15        8.55        6.95      4.70 o 
 -10  11  15        0.47        1.99      3.97 o 
  -9  11  15        2.31        5.69      4.44 o 
  -8  11  15      121.18      132.14     10.73 o 
  -7  11  15        4.91        4.37      4.10 o 
  -6  11  15        2.15        1.72      3.77 o 
  -5  11  15       11.77        9.27      4.77 o 
  -4  11  15        0.79        0.53      4.24 o 
  -3  11  15       16.92       10.86      5.43 o 
  -7  12  15       26.41       24.76      6.42 o 
  -6  12  15        0.77        1.26      3.91 o 
  -5  12  15       10.41        6.49      4.77 o 
 -13   0  16       24.03       30.45      4.63 o 
 -12   0  16      246.48      269.25     11.45 o 
 -11   0  16        3.71        3.84      2.65 o 
 -10   0  16      129.56      124.07      7.35 o 
  -9   0  16        3.30        3.44      2.58 o 
  -8   0  16       22.25       20.59      3.64 o 
  -7   0  16        2.58        2.71      2.58 o 
  -6   0  16        8.76        8.08      2.98 o 
  -5   0  16      116.17      110.96      7.02 o 
  -4   0  16       10.42       12.31      3.58 o 
  -3   0  16      123.15      151.48      8.67 o 
  -2   0  16       23.12       22.38      4.37 o 
  -1   0  16       10.42        8.01      3.58 o 
   0   0  16        5.59        3.24      3.64 o 
 -13   1  16       33.52       32.77      3.36 o 
 -12   1  16       20.72       19.75      2.74 o 
 -11   1  16       24.84       25.16      2.87 o 
 -10   1  16       36.24       37.83      3.54 o 
  -9   1  16        7.13        4.68      1.87 o 
  -8   1  16        1.74        1.50      1.63 o 
  -7   1  16        7.56        6.33      1.94 o 
  -6   1  16       53.52       56.45      6.65 o 
  -5   1  16       10.20       10.38      2.71 o 
  -4   1  16      167.31      177.91      6.47 o 
  -3   1  16       33.95       32.13      3.97 o 
  -2   1  16       12.09       15.61      2.90 o 
  -1   1  16        4.58        5.48      2.24 o 
   0   1  16        3.74        5.53      2.48 o 
 -13   2  16        2.68        3.69      2.02 o 
 -12   2  16        5.01        1.88      2.42 o 
 -11   2  16        0.02        0.56      1.68 o 
 -10   2  16       19.82       13.91      2.42 o 
  -9   2  16        1.51        4.45      1.75 o 
  -8   2  16        0.56        1.85      1.61 o 
  -7   2  16       21.53       19.79      3.94 o 
  -6   2  16        1.25        2.77      1.76 o 
  -5   2  16       10.27       11.09      2.28 o 
  -4   2  16        0.10        1.93      1.82 o 
  -3   2  16       51.30       56.18      3.97 o 
  -2   2  16       13.46       18.76      4.40 o 
  -1   2  16       34.84       33.55      4.90 o 
 -13   3  16       62.06       66.81      4.25 o 
 -12   3  16        1.09        1.29      1.91 o 
 -11   3  16       13.39       11.72      4.14 o 
 -10   3  16       19.68       15.60      2.85 o 
  -9   3  16        0.19        1.07      1.55 o 
  -8   3  16        0.46        0.96      1.46 o 
  -7   3  16        0.56        0.37      1.40 o 
  -6   3  16       14.03       11.31      1.99 o 
  -5   3  16       13.68       14.59      4.17 o 
  -4   3  16      162.23      174.85      9.40 o 
  -3   3  16       42.18       45.22      3.59 o 
  -2   3  16       22.95       23.11      4.54 o 
  -1   3  16       11.00       12.21      3.01 o 
 -12   4  16      160.33      175.53      6.20 o 
 -11   4  16       19.60       16.63      2.29 o 
 -10   4  16       15.29       18.80      2.38 o 
  -9   4  16        8.37        7.70      2.38 o 
  -8   4  16       52.65       48.33      5.89 o 
  -7   4  16       12.38        6.36      3.31 o 
  -6   4  16        0.45        0.26      2.78 o 
  -5   4  16       80.10       84.61      7.48 o 
  -4   4  16        2.71        2.67      1.59 o 
  -3   4  16       12.56        6.54      2.02 o 
  -2   4  16        3.43        6.56      2.65 o 
  -1   4  16       11.22       13.09      2.62 o 
 -12   5  16      138.89      134.94      5.14 o 
 -11   5  16       31.97       30.40      3.38 o 
 -10   5  16       29.23       29.39      5.30 o 
  -9   5  16       36.07       21.78      4.63 o 
  -8   5  16        0.00        0.13      2.85 o 
  -7   5  16       35.18       44.49      5.96 o 
  -6   5  16      132.71      135.59      9.40 o 
  -5   5  16       16.95       14.23      4.50 o 
  -4   5  16       91.46       97.98      8.61 o 
  -3   5  16        0.85        1.66      3.38 o 
  -2   5  16        0.08        2.05      2.02 o 
  -1   5  16        0.06        1.48      1.99 o 
 -11   6  16       10.85       10.99      4.10 o 
 -10   6  16        0.05       -1.13      2.98 o 
  -9   6  16        2.44        4.30      3.44 o 
  -8   6  16       40.18       47.73      6.36 o 
  -7   6  16        7.85        7.88      3.77 o 
  -6   6  16        1.46       -0.46      3.05 o 
  -5   6  16       36.65       29.59      5.56 o 
  -4   6  16       46.00       32.51      6.02 o 
  -3   6  16        0.40       -1.06      3.11 o 
  -2   6  16        0.78        1.79      3.71 o 
 -11   7  16       13.17       14.56      4.50 o 
 -10   7  16        2.01        0.93      3.24 o 
  -9   7  16        6.50        7.81      4.10 o 
  -8   7  16       12.16        5.43      3.71 o 
  -7   7  16       25.58       18.14      4.83 o 
  -6   7  16       47.88       64.81      7.55 o 
  -5   7  16       77.94       81.56      8.21 o 
  -4   7  16       42.62       49.45      7.02 o 
  -3   7  16        9.74       14.83      5.23 o 
 -10   8  16       13.28       10.39      4.44 o 
  -9   8  16       15.48       16.22      4.77 o 
  -8   8  16       10.86        9.14      4.24 o 
  -7   8  16        1.39        0.26      3.38 o 
  -6   8  16        3.79        4.77      3.97 o 
  -5   8  16        7.72       10.06      4.50 o 
  -4   8  16        1.59        4.17      3.91 o 
  -8   9  16        8.15        6.36      4.24 o 
  -7   9  16        0.66        0.00      3.51 o 
  -6   9  16       11.84        5.23      4.17 o 
  -5   9  16        4.34        5.10      4.24 o 
 -10   1  17        3.46        4.94      1.90 o 
  -9   1  17       30.50       29.81      3.34 o 
  -8   1  17        9.63       11.94      2.62 o 
  -7   1  17        5.02        3.51      1.85 o 
  -6   1  17       55.29       59.25      3.78 o 
  -5   1  17        1.90        2.62      1.91 o 
  -4   1  17      141.47      140.46      7.35 o 
 -10   2  17        0.65        1.94      1.72 o 
  -9   2  17       15.18       13.04      2.24 o 
  -8   2  17        6.73        4.49      1.82 o 
  -7   2  17        0.49        2.50      1.70 o 
  -6   2  17        3.40        4.00      1.80 o 
  -5   2  17        0.03        1.54      1.81 o 
  -4   2  17       50.95       47.39      3.61 o 
 -10   3  17       12.09       10.97      1.99 o 
  -9   3  17       52.36       59.26      3.29 o 
  -8   3  17        2.01        2.90      1.55 o 
  -7   3  17        2.24        4.28      1.60 o 
  -6   3  17        4.53        6.29      3.77 o 
  -5   3  17        1.41        0.67      1.63 o 
  -9   4  17        2.48        4.37      3.38 o 
  -8   4  17        0.53        0.07      2.85 o 
  -7   4  17       20.24       21.58      4.70 o 
  -6   4  17       22.60       23.90      4.97 o 
  -5   4  17       36.84       39.72      5.83 o 
  -8   5  17        0.00       -0.53      3.05 o 
  -7   5  17        0.05        3.97      3.44 o 
                                                 
